# Supplementary material for: The clinical use of cryoprecipitate and fibrinogen concentrate: A scoping review
Source: Transfusion. 2026 May 19;66(7):1424–37. doi: 10.1111/trf.70255 (PMC13350501; doi:10.1111/trf.70255)
Supplement: Supplementary file 1 — Data S1. Supporting Information 1. [file TRF-66-1424-s001.csv]

Title	Authors	Abstract	Published Year	Published Month	Journal	Volume	Issue	Pages	Accession Number	DOI
The efficacy of fibrinogen concentrate compared with cryoprecipitate in major obstetric haemorrhage--an observational study	Ahmed, S.; Harrity, C.; Johnson, S.; Varadkar, S.; McMorrow, S.; Fanning, R.; Flynn, C. M.; O' Riordan JM; Byrne, B. M.	BACKGROUND: Fibrinogen replacement is critical in major obstetric haemorrhage (MOH). Purified, pasteurised fibrinogen concentrate appears to have benefit over cryoprecipitate in ease of administration and safety but is unlicensed in pregnancy. In July 2009, the Irish Blood Transfusion Service replaced cryoprecipitate with fibrinogen. OBJECTIVES: To examine the impact of this externally imposed ch…	2012	Oct	Transfusion Medicine	22	5	344-9	22994449	https://dx.doi.org/10.1111/j.1365-3148.2012.01178.x
The effect of fibrinogen concentrate and fresh frozen plasma on the outcome of patients with acute traumatic coagulopathy: A quasi-experimental study	Akbari, E.; Safari, S.; Hatamabadi, H.	INTRODUCTION: The debate on replacing coagulation factors and its effect on the final outcome of the patients with acute traumatic coagulopathy (ATC) in need of transfusion is still ongoing. Therefore, the present study is designed with the aim of comparing the outcome of patients with acute traumatic coagulopathies receiving fibrinogen and fresh frozen plasma (FFP). METHODS: In this quasi-experi…	2018	11	American Journal of Emergency Medicine	36	11	1947-1950	29502974	https://dx.doi.org/10.1016/j.ajem.2018.02.018
A retrospective register study comparing fibrinogen treated trauma patients with an injury severity score matched control group	Almskog, L. M.; Hammar, U.; Wikman, A.; Ostlund, A.; Svensson, J.; Wanecek, M.; Agren, A.	BACKGROUND: Fibrinogen concentrate (FC) is frequently used to treat bleeding trauma patients, although the clinical effects are not well known. In this study we describe demographic and clinical outcome data in a cohort of trauma patients receiving FC, compared to a matched control group, who did not receive FC. METHODS: This retrospective, single-center, observational study included adult trauma…	2020	21-Jan	Scandinavian Journal of Trauma, Resuscitation and Emergency Medicine	28	1	5	31964405	https://dx.doi.org/10.1186/s13049-019-0695-2
Impact of the intraoperative use of fibrinogen concentrate for hypofibrinogenemia during thoracic aortic surgery	Araki, Y.; Usui, A.; Oshima, H.; Abe, T.; Fujimoto, K.; Mutsuga, M.; Tokuda, Y.; Terazawa, S.; Yagami, K.; Ito, H.	Thoracic aortic surgery often causes massive bleeding due to coagulopathy. Hypofibrinogenemia is one of the major causative factors, but the utility of the intraoperative administration of fibrinogen concentrate has not yet been proven. The aim of this study was to estimate incidence of hypofibrinogenemia and to evaluate efficacy of using fibrinogen concentrate intraoperatively. The perioperative…	2015	Feb	Nagoya Journal of Medical Science	77	2-Jan	265-73	25797992
Prospective, Randomized Study of Fibrinogen Concentrate Versus Cryoprecipitate for Correcting Hypofibrinogenemia in Cardiac Surgery Patients	Ayaganov, D.; Kuanyshbek, A.; Vakhrushev, I.; Li, T.	OBJECTIVE: Cardiac surgery with cardiopulmonary bypass (CPB) is associated with hypofibrinogenemia and severe bleeding requiring transfusion. Guidelines recommend cryoprecipitate or fibrinogen concentrate (FC) for the treatment of acquired hypofibrinogenemia. This study compared cryoprecipitate and FC for the correction of acquired hypofibrinogenemia and the associated costs. DESIGN: A single-cen…	2023	27-Oct	Journal of Cardiothoracic and Vascular Anesthesia	27		27	38016817	https://dx.doi.org/10.1053/j.jvca.2023.10.031
Combined effect of therapeutic strategies for bleeding injury on early survival, transfusion needs and correction of coagulopathy	Balvers, K.; van Dieren, S.; Baksaas-Aasen, K.; Gaarder, C.; Brohi, K.; Eaglestone, S.; Stanworth, S.; Johansson, P. I.; Ostrowski, S. R.; Stensballe, J.; Maegele, M.; Goslings, J. C.; Juffermans, N. P.	BACKGROUND: The combined effects of balanced transfusion ratios and use of procoagulant and antifibrinolytic therapies on trauma-induced exsanguination are not known. The aim of this study was to investigate the combined effect of transfusion ratios, tranexamic acid and products containing fibrinogen on the outcome of injured patients with bleeding. METHODS: A prospective multicentre observationa…	2017	Feb	British Journal of Surgery	104	3	222-229	28079258	https://dx.doi.org/10.1002/bjs.10330
Dynamic use of fibrinogen under viscoelastic assessment results in reduced need for plasma and diminished overall transfusion requirements in severe trauma	Barquero Lopez, M.; Martinez Cabanero, J.; Munoz Valencia, A.; Saez Ibarra, C.; De la Rosa Estadella, M.; Campos Serra, A.; Gil Velazquez, A.; Pujol Caballe, G.; Navarro Soto, S.; Puyana, J. C.	BACKGROUND: Despite advances in trauma management, half of trauma deaths occur secondary to bleeding. Currently, hemostatic resuscitation strategies consist of empirical transfusion of blood products in a predefined fixed ratio (1:1:1) to both treat hemorrhagic shock and correct trauma-induced coagulopathy. At our hospital, the implementation of a resuscitation protocol guided by viscoelastic hem…	2022	08 01	The Journal of Trauma and Acute Care Surgery	93	2	166-175	35358159	https://dx.doi.org/10.1097/TA.0000000000003624
Effect of Fibrinogen Concentrate on Intraoperative Blood Loss Among Patients With Intraoperative Bleeding During High-Risk Cardiac Surgery: A Randomized Clinical Trial	Bilecen, S.; de Groot, J. A.; Kalkman, C. J.; Spanjersberg, A. J.; Brandon Bravo Bruinsma, G. J.; Moons, K. G.; Nierich, A. P.	Importance: Fibrinogen concentrate might partly restore coagulation defects and reduce intraoperative bleeding. Objective: To determine whether fibrinogen concentrate infusion dosed to achieve a plasma fibrinogen level of 2.5 g/L in high-risk cardiac surgery patients with intraoperative bleeding reduces intraoperative blood loss. Design, Setting, and Participants: A randomized, placebo-controlled…	2017	02 21	JAMA	317	7	738-747	28241354	https://dx.doi.org/10.1001/jama.2016.21037
Fibrinogen concentrate therapy in complex cardiac surgery	Bilecen, S.; Peelen, L. M.; Kalkman, C. J.; Spanjersberg, A. J.; Moons, K. G.; Nierich, A. P.	OBJECTIVES: Fibrinogen concentrate increasingly is used to treat coagulopathic bleeding in cardiac surgery although its effectiveness and safety have not been shown. The authors conducted a cohort study to quantify the effects of fibrinogen concentrate on postoperative blood loss and transfusion and the occurrence of adverse clinical events in complex cardiac surgery patients. DESIGN: A cohort an…	2013	Feb	Journal of Cardiothoracic and Vascular Anesthesia	27	1	7-Dec	22818496	https://dx.doi.org/10.1053/j.jvca.2012.06.006
Fibronectin and other DIC-related variables in patients with moderately severe infections receiving cryoprecipitate	Brodin, B.; Hesselvik, F.; Blomback, M.; Cedergren, B.; Lieden, G.; Maller, R.; Strindberg, J.	Plasma fibronectin (Fn), a glucoprotein of suggested importance in host defence during infections also seems to be involved in blood coagulation and to be consumed during clot formation. Low Fn concentrations have been found in patients with DIC, but also in patients with infections without signs of overt DIC. In a randomized trial of Fn supplementation 28 patients with moderately severe infectio…	1985		Scandinavian Journal of Clinical and Laboratory Investigation Supplement	178		57-65	3937219
Transfusion with Cryoprecipitate for Very Low Fibrinogen Levels Does Not Affect Bleeding or Survival in Critically Ill Cirrhosis Patients	Budnick, I. M.; Davis, J. P. E.; Sundararaghavan, A.; Konkol, S. B.; Lau, C. E.; Alsobrooks, J. P.; Stotts, M. J.; Intagliata, N. M.; Lisman, T.; Northup, P. G.	BACKGROUND: Fibrinogen (FIB) levels less than 150 mg/dL have been associated with increased rates of bleeding and lower survival in critically ill cirrhosis patients. OBJECTIVE: We aimed to determine if treatment with cryoprecipitate (CRYO) for low FIB levels is associated with bleeding outcomes or survival. METHODS: A total of 237 cirrhosis patients admitted to an intensive care unit at a tertia…	2021	10	Thrombosis and Haemostasis	121	10	1317-1325	33450778	https://dx.doi.org/10.1055/a-1355-3716
Practical guidelines for monitoring and management of coagulopathy following tisagenlecleucel CAR T-cell therapy	Buechner, J.; Grupp, S. A.; Hiramatsu, H.; Teachey, D. T.; Rives, S.; Laetsch, T. W.; Yanik, G. A.; Wood, P.; Awasthi, R.; Yi, L.; Chassot-Agostinho, A.; Eldjerou, L. K.; De Moerloose, B.	Cytokine release syndrome (CRS) is a systemic inflammatory response associated with chimeric antigen receptor T-cell (CAR-T) therapies. In severe cases, CRS can be associated with coagulopathy and hypofibrinogenemia. We present our global multicenter experience with CRS-associated coagulopathy after tisagenlecleucel therapy in 137 patients with relapsed or refractory B-cell acute lymphoblastic le…	2021	01 26	Blood Advances	5	2	593-601	33496754	https://dx.doi.org/10.1182/bloodadvances.2020002757
Blood component requirements in liver transplantation: effect of 2 thromboelastometry-guided strategies for bolus fibrinogen infusion-the TROMBOFIB randomized trial	Caballero, M.; Sabate, A.; Gutierrez, R.; Beltran, J.; Perez, L.; Pujol, R.; Viguera, L.; Costa, M.; Reyes, R.; Martinez, A.; Ojinaga, G.; Leon, A.; Navarro, A.; Barquero, M.; Alonso, G.; Puig, G.; Blasi, A.	BACKGROUND: A low plasma fibrinogen level influences blood component transfusion. Thromboelastometry provides clinical guidance for fibrinogen replacement in liver transplantation (LT). OBJECTIVES: We hypothesized that infusions of fibrinogen concentrate to reach an A10FibTem value of 11 mm during LT could reduce red blood cell (RBC) and other component and fluid requirements in comparison to sta…	2023	1	Journal of Thrombosis and Haemostasis	21	1	37-46	36695394	https://dx.doi.org/10.1016/j.jtha.2022.10.025
Effect of Fibrinogen Concentrate vs Cryoprecipitate on Blood Component Transfusion After Cardiac Surgery: The FIBRES Randomized Clinical Trial	Callum, J.; Farkouh, M. E.; Scales, D. C.; Heddle, N. M.; Crowther, M.; Rao, V.; Hucke, H. P.; Carroll, J.; Grewal, D.; Brar, S.; Bussieres, J.; Grocott, H.; Harle, C.; Pavenski, K.; Rochon, A.; Saha, T.; Shepherd, L.; Syed, S.; Tran, D.; Wong, D.; Zeller, M.; Karkouti, K.	IMPORTANCE: Excessive bleeding is a common complication of cardiac surgery. An important cause of bleeding is acquired hypofibrinogenemia (fibrinogen level <1.5-2.0 g/L), for which guidelines recommend fibrinogen replacement with cryoprecipitate or fibrinogen concentrate. The 2 products have important differences, but comparative clinical data are lacking. OBJECTIVE: To determine if fibrinogen co…	2019	26-Nov	JAMA	322	20	1966-1976	31634905	https://dx.doi.org/10.1001/jama.2019.17312
A randomised controlled trial of fibrinogen concentrate during scoliosis surgery	Chen, W.; Shen, J.; Zhang, Y.; Hu, A.; Liang, J.; Ma, L.; Yu, X.; Huang, Y.	Bleeding and blood transfusion are common after scoliosis surgery. Fibrinogen is essential for blood clot formation and depletes quickly during haemorrhage. We randomly allocated 102 children 12-18 years old having surgery for idiopathic scoliosis, 51 to intra-operative fibrinogen concentrate 30 mg.kg-1 (maximum 2 g) and 51 to saline placebo. Fibrinogen reduced peri-operative blood loss by a medi…	2020	11	Anaesthesia	75	11	1476-1481	32500569	https://dx.doi.org/10.1111/anae.15124
Quantification of thrombelastographic changes after blood component transfusion in patients with liver disease in the intensive care unit	Clayton, D. G.; Miro, A. M.; Kramer, D. J.; Rodman, N.; Wearden, S.	Thrombelastography (TEG) can be used to monitor hemostasis and guide transfusion therapy during orthotopic liver transplantation. However, data are limited regarding the type and quantity of blood components necessary for TEG-guided blood component transfusion in coagulopathic critically ill patients with liver disease. We evaluated changes in four thrombelastogram variables (reaction time, throm…	1995	Aug	Anesthesia and Analgesia	81	2	272-8	7618714
Viscoelastometric-guided early fibrinogen concentrate replacement during postpartum haemorrhage: OBS2, a double-blind randomized controlled trial	Collins, P. W.; Cannings-John, R.; Bruynseels, D.; Mallaiah, S.; Dick, J.; Elton, C.; Weeks, A. D.; Sanders, J.; Aawar, N.; Townson, J.; Hood, K.; Hall, J. E.; Collis, R. E.	BACKGROUND: Postpartum haemorrhage (PPH) can be exacerbated by haemostatic failure. We hypothesized that early fibrinogen replacement, guided by viscoelastometric testing, reduces blood product usage and bleed size. METHODS: Women with PPH 1000-1500 ml were enrolled. If Fibtem A5 was <=15 mm and bleeding continued, subjects were randomized to fibrinogen concentrate or placebo. The primary outcome…	2017	1-Sep	British Journal of Anaesthesia	119	3	411-421	28969312	https://dx.doi.org/10.1093/bja/aex181
Early fibrinogen concentrate therapy for major haemorrhage in trauma (E-FIT 1): results from a UK multi-centre, randomised, double blind, placebo-controlled pilot trial	Curry, N.; Foley, C.; Wong, H.; Mora, A.; Curnow, E.; Zarankaite, A.; Hodge, R.; Hopkins, V.; Deary, A.; Ray, J.; Moss, P.; Reed, M. J.; Kellett, S.; Davenport, R.; Stanworth, S.	BACKGROUND: There is increasing interest in the timely administration of concentrated sources of fibrinogen to patients with major traumatic bleeding. Following evaluation of early cryoprecipitate in the CRYOSTAT 1 trial, we explored the use of fibrinogen concentrate, which may have advantages of more rapid administration in acute haemorrhage. The aims of this pragmatic study were to assess the f…	2018	06 18	Critical Care (London, England)	22	1	164	29914530	https://dx.doi.org/10.1186/s13054-018-2086-x
Early cryoprecipitate for major haemorrhage in trauma: a randomised controlled feasibility trial	Curry, N.; Rourke, C.; Davenport, R.; Beer, S.; Pankhurst, L.; Deary, A.; Thomas, H.; Llewelyn, C.; Green, L.; Doughty, H.; Nordmann, G.; Brohi, K.; Stanworth, S.	BACKGROUND: Low fibrinogen (Fg) concentrations in trauma haemorrhage are associated with poorer outcomes. Cryoprecipitate is the standard source for Fg administration in the UK and USA and is often given in the later stages of transfusion therapy. It is not known whether early cryoprecipitate therapy improves clinical outcomes. The primary aim of this feasibility study was to determine whether it…	2015	Jul	British Journal of Anaesthesia	115	1	76-83	25991760	https://dx.doi.org/10.1093/bja/aev134
Early and Empirical High-Dose Cryoprecipitate for Hemorrhage After Traumatic Injury: The CRYOSTAT-2 Randomized Clinical Trial	Davenport, R.; Curry, N.; Fox, E. E.; Thomas, H.; Lucas, J.; Evans, A.; Shanmugaranjan, S.; Sharma, R.; Deary, A.; Edwards, A.; Green, L.; Wade, C. E.; Benger, J. R.; Cotton, B. A.; Stanworth, S. J.; Brohi, K.	Importance: Critical bleeding is associated with a high mortality rate in patients with trauma. Hemorrhage is exacerbated by a complex derangement of coagulation, including an acute fibrinogen deficiency. Management is fibrinogen replacement with cryoprecipitate transfusions or fibrinogen concentrate, usually administered relatively late during hemorrhage. Objective: To assess whether survival co…	2023	11 21	JAMA	330	19	1882-1891	37824155	https://dx.doi.org/10.1001/jama.2023.21019
Fibrinogen concentrate and maternal outcomes in severe postpartum hemorrhage: A population-based cohort study with a propensity score-matched analysis	Deleu, F.; Deneux-Tharaux, C.; Chiesa-Dubruille, C.; Seco, A.; Bonnet, M. P.	STUDY OBJECTIVE: Fibrinogen concentrate is used to treat severe postpartum hemorrhage despite limited evidence of its effectiveness in obstetric settings. We aimed to explore the association between its administration and maternal outcomes in women with severe postpartum hemorrhage. DESIGN, SETTING AND PATIENTS: This secondary analysis of the EPIMOMS prospective population-based study, exploring …	2022	10	Journal of Clinical Anesthesia	81		110874	35662057	https://dx.doi.org/10.1016/j.jclinane.2022.110874
The role of cryoprecipitate in massively transfused patients: Results from the Trauma Quality Improvement Program database may change your mind	Ditillo, M.; Hanna, K.; Castanon, L.; Zeeshan, M.; Kulvatunyou, N.; Tang, A.; Sakran, J.; Gries, L.; Joseph, B.	BACKGROUND: Cryoprecipitate was developed for the treatment of inherited and acquired coagulopathies. The role of cryoprecipitate in hemorrhaging trauma patients is still speculative. The aim of our study was to assess the role of cryoprecipitate as an adjunct to transfusion in trauma patients. METHODS: We performed a 2-year (2015-2016) analysis of the American College of Surgeons-Trauma Quality …	2020	8	The Journal of Trauma and Acute Care Surgery	89	2	336-343	32355101	https://dx.doi.org/10.1097/TA.0000000000002764
Optimal Dose of Cryoprecipitate in Massive Transfusion Following Trauma	Dorken-Gallastegi, A.; Bokenkamp, M.; Argandykov, D.; Mendoza, A. E.; Hwabejire, J. O.; Saillant, N.; Fagenholz, P. J.; Kaafarani, H. M. A.; Velmahos, G. C.; Parks, J. J.	BACKGROUND: While cryoprecipitate is commonly included in massive transfusion protocols for hemorrhagic shock, the optimal dose of cryoprecipitate (Cryo) transfusion remains unknown. We evaluated the optimal red blood cell (RBC) to Cryo transfusion ratio (RBC:Cryo) during resuscitation in massively transfused trauma patients. METHODS: Adult patients in the ACS-TQIP (2013-2019) receiving massive t…	2023	19-Jun	The Journal of Trauma and Acute Care Surgery	19		19	37335138	https://dx.doi.org/10.1097/TA.0000000000004060
Fibrinogen Concentrate as an Alternative to Cryoprecipitate in a Postcardiopulmonary Transfusion Algorithm in Infants Undergoing Cardiac Surgery: A Prospective Randomized Controlled Trial	Downey, L. A.; Andrews, J.; Hedlin, H.; Kamra, K.; McKenzie, E. D.; Hanley, F. L.; Williams, G. D.; Guzzetta, N. A.	BACKGROUND: Infants undergoing cardiac surgery are at risk for bleeding and massive transfusion due to an immature coagulation system, complex surgeries, and cardiopulmonary bypass (CPB) effects. Hemodilution from CPB promotes an acquired hypofibrinogenemia that results in impaired fibrin formation, inadequate clot formation, and increased bleeding. In North America, the current standard of care …	2020	3	Anesthesia and Analgesia	130	3	740-751	31490252	https://dx.doi.org/10.1213/ANE.0000000000004384
Early and systematic administration of fibrinogen concentrate in postpartum haemorrhage following vaginal delivery: the FIDEL randomised controlled trial	Ducloy-Bouthors, A. S.; Mercier, F. J.; Grouin, J. M.; Bayoumeu, F.; Corouge, J.; Le Gouez, A.; Rackelboom, T.; Broisin, F.; Vial, F.; Luzi, A.; Capronnier, O.; Huissoud, C.; Mignon, A.	OBJECTIVE: To assess the benefits and safety of early human fibrinogen concentrate in postpartum haemorrhage (PPH) management. DESIGN: Multicentre, double-blind, randomised placebo-controlled trial. SETTING: 30 French hospitals. POPULATION: Patients with persistent PPH after vaginal delivery requiring a switch from oxytocin to prostaglandins. METHODS: Within 30 minutes after introduction of prost…	2021	10	BJOG: An International Journal of Obstetrics and Gynaecology	128	11	1814-1823	33713384	https://dx.doi.org/10.1111/1471-0528.16699
Aetiology and treatment of severe postpartum haemorrhage	Edwards, H. M.	This thesis is comprised of three studies focusing on severe postpartum haemorrhage (PPH). PPH is a major cause of maternal morbidity and mortality worldwide. Risk factors include retained placenta, prolonged duration of the third stage of labour, previous caesarean section, and operative vaginal delivery. Occurrence and development of PPH are, however, unpredictable and can sometimes give rise t…	2018	Mar	Danish Medical Journal	65	3		29510809
Clinical Benefits of Early Concurrent Use of Cryoprecipitate and Plasma Compared With Plasma Only in Bleeding Trauma Patients	Endo, A.; Senda, A.; Otomo, Y.; Firek, M.; Kojima, M.; Coimbra, R.	OBJECTIVES: The effectiveness of cryoprecipitate (Cryo) in trauma has not been well established; the benefits of Cryo might have been overestimated in previous studies since the difference in the total amount of administered clotting factors was not considered. We aimed to evaluate the benefits of the concurrent use of Cryo in combination with fresh frozen plasma (FFP) for bleeding trauma patient…	2022	10 01	Critical Care Medicine	50	10	1477-1485	35759689	https://dx.doi.org/10.1097/CCM.0000000000005596
Perioperative administration of fibrinogen does not increase adverse cardiac and thromboembolic events after cardiac surgery	Fassl, J.; Lurati Buse, G.; Filipovic, M.; Reuthebuch, O.; Hampl, K.; Seeberger, M. D.; Bolliger, D.	BACKGROUND: Although infusion of fibrinogen concentrate is increasingly used in bleeding patients after cardiac surgery, safety data are scarce. We aimed to evaluate the effect of perioperative administration of fibrinogen concentrate on postoperative morbidity and mortality in patients undergoing cardiac surgery. METHODS: During a 2 yr study period, 991 patients underwent cardiac surgery at a si…	2015	Feb	British Journal of Anaesthesia	114	2	225-34	25324348	https://dx.doi.org/10.1093/bja/aeu364
Fibrinogen prophylaxis for reducing perioperative bleeding in patients undergoing radical cystectomy: A double-blind placebo-controlled randomized trial	Fathi, M.; Lashay, A.; Massoudi, N.; Nooraei, N.; Nik, M. A.	OBJECTIVE: Excessive bleeding is an important complication of radical cystectomy. We aimed to assess whether preoperative administration of fibrinogen decreases perioperative bleeding and improves the outcome of radical cystectomy. DESIGN: Double-blinded randomized trial with two parallel arms. SETTING: The study was conducted in the department of surgery at a teaching hospital affiliated with a …	2021	Oct	Journal of Clinical Anesthesia	73		110373	34098395	https://dx.doi.org/10.1016/j.jclinane.2021.110373
Fibrinogen substitution improves whole blood clot firmness after dilution with hydroxyethyl starch in bleeding patients undergoing radical cystectomy: a randomized, placebo-controlled clinical trial	Fenger-Eriksen, C.; Jensen, T. M.; Kristensen, B. S.; Jensen, K. M.; Tonnesen, E.; Ingerslev, J.; Sorensen, B.	SUMMARY BACKGROUND: Infusion of artificial colloids such as hydroxyethyl starch (HES) induces coagulopathy to a greater extent than simple dilution. Several studies have suggested that the coagulopathy could be corrected by substitution with a fibrinogen concentrate. OBJECTIVES: The aims of the present prospective, randomized, placebo-controlled trial were to investigate the hemostatic effect of …	2009	May	Journal of Thrombosis and Haemostasis	7	5	795-802	19320829	https://dx.doi.org/10.1111/j.1538-7836.2009.03331.x
Cryoprecipitate use during massive transfusion: A propensity score analysis	Fleming, A. M.; Shah, K. S.; Byerly, S. E.; Magnotti, L. J.; Fischer, P. E.; Seger, C. P.; Kerwin, A. J.; Croce, M. A.; Howley, I. W.	INTRODUCTION: Cryoprecipitate is frequently administered as an adjunct to balanced transfusion in the setting of traumatic hemorrhage. However, civilian studies have not demonstrated a clear survival advantage, and prior observational studies noted selection bias when analyzing cryoprecipitate use. Additionally, due to the logistics involved in cryoprecipitate administration, it is inconsistently…	2022	Jun	Injury	53	6	1972-1978	35241286	https://dx.doi.org/10.1016/j.injury.2022.02.039
Cryoprecipitate for the correction of coagulopathy associated with liver disease	French, C. J.; Bellomo, R.; Angus, P.	In patients with liver disease at risk of pulmonary oedema, cryoprecipitate (small volume) might be a viable alternative to fresh frozen plasma (FFP, large volume) in the correction of coagulopathy. However, the efficacy of cryoprecipitate in these patients has not been tested. We evaluated the role of cryoprecipitate in the correction of the coagulopathy of liver disease. To establish initial ev…	2003	Aug	Anaesthesia and Intensive Care	31	4	357-61	12973957
Effectiveness of Administration of Fibrinogen Concentrate as Prevention of Hypofibrinogenemia in Patients with Traumatic Brain Injury with a Higher Risk for Severe Hyperfibrinolysis: Single Center Before-and-After Study	Fujiwara, G.; Murakami, M.; Ishii, W.; Maruyama, D.; Iizuka, R.; Murakami, N.; Hashimoto, N.	BACKGROUND: Coagulopathy is often observed in severe traumatic brain injury (sTBI), and hyperfibrinolysis (HF) is associated with a poor prognosis. Although the efficacy of fibrinogen concentrate (FC) in multiple trauma has been reported, its efficacy in sTBI is unclear. Therefore, we delineated severe HF risk factors despite fresh frozen plasma transfusion. Using these risk factors, we defined h…	2023	6	Neurocritical Care	38	3	640-649	36324002	https://dx.doi.org/10.1007/s12028-022-01626-9
Lower Mortality with Cryoprecipitate During Massive Transfusion in Penetrating but Not Blunt Trauma	Gaitanidis, A.; Sinyard, R. T., 3rd; Nederpelt, C. J.; Maurer, L. R.; Christensen, M. A.; Mashbari, H.; Velmahos, G. C.; Kaafarani, H. M. A.	BACKGROUND: Balanced blood product transfusion improves the outcomes of trauma patients with exsanguinating hemorrhage, but it remains unclear whether administering cryoprecipitate improves mortality. We aimed to examine the impact of early cryoprecipitate transfusion on the outcomes of the trauma patients needing massive transfusion (MT). METHODS: All MT patients 18 years or older in the 2017 Tr…	2022	1	Journal of Surgical Research	269		94-102	34537533	https://dx.doi.org/10.1016/j.jss.2021.07.027
Hemostatic effects of fibrinogen concentrate compared with cryoprecipitate in children after cardiac surgery: a randomized pilot trial	Galas, F. R.; de Almeida, J. P.; Fukushima, J. T.; Vincent, J. L.; Osawa, E. A.; Zeferino, S.; Camara, L.; Guimaraes, V. A.; Jatene, M. B.; Hajjar, L. A.	OBJECTIVES: Acute acquired hypofibrinogenemia in children undergoing cardiac surgery is a major concern because it often results in perioperative bleeding and high rates of allogeneic blood transfusion. Fibrinogen concentrate has been proposed as an alternative to cryoprecipitate (the gold standard therapy), with minimal infectious and immunologic risks. Our objective was to investigate the effic…	2014	Oct	Journal of Thoracic and Cardiovascular Surgery	148	4	1647-55	24951020	https://dx.doi.org/10.1016/j.jtcvs.2014.04.029
Hypofibrinogenemia following injury in 186 children and adolescents: identification of the phenotype, current outcomes, and potential for intervention	Gerard, J.; Van Gent, J. M.; Cardenas, J.; Gage, C.; Meyer, D. E.; Cox, C.; Wade, C. E.; Cotton, B. A.	Objectives: Recent studies evaluating fibrinogen replacement in trauma, along with newly available fibrinogen-based products, has led to an increase in debate on where products such as cryoprecipitate belong in our resuscitation strategies. We set out to define the phenotype and outcomes of those with hypofibrinogenemia and evaluate whether fibrinogen replacement should have a role in the initial…	2023		Trauma Surgery & Acute Care Open	8	1	e001108	38020863	https://dx.doi.org/10.1136/tsaco-2023-001108
Human Fibrinogen Concentrate and Fresh Frozen Plasma in the Management of Severe Acquired Hypofibrinogenemia in Children With Acute Lymphoblastic Leukemia: Results of a Retrospective Survey	Giordano, P.; Grassi, M.; Saracco, P.; Luciani, M.; Colombini, A.; Testi, A. M.; Micalizzi, C.; Petruzziello, F.; Putti, M. C.; Casale, F.; Consarino, C.; Mura, R. M.; Mastrodicasa, E.; Notarangelo, L. D.; Onofrillo, D.; Pollio, B.; Rizzari, C.; Tafuri, S.; De Leonardis, F.; Corallo, P. C.; Santoro, N.	OBJECTIVE OF THE STUDY: In this study we aimed to retrospectively evaluate how centers, belonging to the Associazione Italiana Ematologia e Oncologia Pediatrica (AIEOP), manage severe acquired hypofibrinogenemia in children with acute lymphoblastic leukemia, particularly evaluating the therapeutic role of human fibrinogen concentrate (HFC) and fresh frozen plasma (FFP). METHODS: We conducted a su…	2019	5	Journal of Pediatric Hematology/Oncology	41	4	275-279	30640822	https://dx.doi.org/10.1097/MPH.0000000000001390
National audit of the use of fibrinogen concentrate to correct hypofibrinogenaemia	Gollop, N. D.; Chilcott, J.; Benton, A.; Rayment, R.; Jones, J.; Collins, P. W.	BACKGROUND: Massive haemorrhage occurs in a variety of clinical settings resulting in consumptive and dilutional coagulopathies leading to hypofibrinogenaemia. METHODS/MATERIALS: A prospective observational national cohort study was performed between November 2008 and June 2010 to collect safety data on the off-label use of a fibrinogen concentrate to treat acquired hypofibrinogenaemia. RESULTS: …	2012	Oct	Transfusion Medicine	22	5	350-5	22697297	https://dx.doi.org/10.1111/j.1365-3148.2012.01168.x
Evaluation of the efficiency under current use of human fibrinogen concentrate in trauma patients with life-threatening hemorrhagic disorders	Gonzalez-Guerrero, C.; Lozano-Andreu, T.; Roch-Santed, M.; Rivera-Sanchez, L.; Brandariz-Nunez, D.; Pasto-Cardona, L.; Juarez-Gimenez, J. C.; Montoro-Ronsano, J. B.	The aim of the study was to assess the influence of fibrinogen concentrate on survival when it is used in trauma patients with life-threatening hemorrhagic disorders. Secondly, to evaluate when the fibrinogen concentrate administration maximizes its efficacy, and to describe what other concomitant treatment the patients received in order to control their life-threatening hemorrhage. Retrospective…	2017	Jan	Blood Coagulation and Fibrinolysis	28	1	66-71	27254440	https://dx.doi.org/10.1097/MBC.0000000000000543
Early cryoprecipitate transfusion versus standard care in severe postpartum haemorrhage: a pilot cluster-randomised trial	Green, L.; Daru, J.; Gonzalez Carreras, F. J.; Lanz, D.; Pardo, M. C.; Perez, T.; Philip, S.; Tanqueray, T.; Khan, K. S.	There is a lack of evidence evaluating cryoprecipitate transfusion in severe postpartum haemorrhage. We performed a pilot cluster-randomised controlled trial to evaluate the feasibility of a trial on early cryoprecipitate delivery in severe postpartum haemorrhage. Pregnant women (>24 weeks gestation), actively bleeding within 24 h of delivery and who required at least one unit of red blood cells …	2022	Feb	Anaesthesia	77	2	175-184	34671971	https://dx.doi.org/10.1111/anae.15595
Safety and efficacy of fibrinogen concentrate in aortic arch surgery involving moderate hypothermic circulatory arrest	Guan, X.; Li, L.; Lu, X.; Gong, M.; Li, H.; Liu, Y.; Jiang, W.; Lan, F.; Wang, X.; Zhang, H.	OBJECTIVE: Bleeding is a common complication of cardiac surgery, especially aortic arch surgery involving moderate hypothermic circulatory arrest. Fibrinogen concentrate has been increasingly used to treat coagulopathic bleeding in cardiac surgery, although its effectiveness and safety are unknown. The aim of this prospective study was to investigate the safety and efficacy of fibrinogen concentr…	2023	Jan	Journal of Thrombosis and Thrombolysis	55	1	67-73	36169914	https://dx.doi.org/10.1007/s11239-022-02706-5
Higher fibrinogen concentrations for reduction of transfusion requirements during major paediatric surgery: A prospective randomised controlled trial	Haas, T.; Spielmann, N.; Restin, T.; Seifert, B.; Henze, G.; Obwegeser, J.; Min, K.; Jeszenszky, D.; Weiss, M.; Schmugge, M.	BACKGROUND: Hypofibrinogenaemia is one of the main reasons for development of perioperative coagulopathy during major paediatric surgery. The aim of this study was to assess whether prophylactic maintenance of higher fibrinogen concentrations through administration of fibrinogen concentrate would decrease the volume of transfused red blood cell (RBCs). METHODS: In this prospective, randomised, cl…	2015	Aug	British Journal of Anaesthesia	115	2	234-43	25982134	https://dx.doi.org/10.1093/bja/aev136
Effect of fibrinogen concentrate administration on early mortality in traumatic hemorrhagic shock: A propensity score analysis	Hamada, S. R.; Pirracchio, R.; Beauchesne, J.; Benlaldj, M. N.; Meaudre, E.; Leone, M.; Pottecher, J.; Abback, P. S.; Gauss, T.; Boutonnet, M.; Cook, F.; Garrigue, D.; Lesache, F.; Julie, J.; Rouquette, A.; Duranteau, J.	BACKGROUND: Fibrinogen concentrate is widely used in traumatic hemorrhagic shock despite weak evidence in the literature. The aim of the study was to evaluate the effect of fibrinogen concentrate administration within the first 6 hours on 24-hour all-cause mortality in traumatic hemorrhagic shock using a causal inference approach. METHODS: Observational study from a French multicenter prospective…	2020	5	The Journal of Trauma and Acute Care Surgery	88	5	661-670	32068718	https://dx.doi.org/10.1097/TA.0000000000002624
Safety of coagulation factor concentrates guided by ROTEM TM-analyses in liver transplantation: results from 372 procedures	Hartmann, M.; Walde, C.; Dirkmann, D.; Saner, F. H.	BACKGROUND: Most centres use fresh frozen plasma (FFP) based protocols to prevent or treat haemostatic disturbances during liver transplantation. In the present study, we used a rotational thrombelastometry (ROTEM TM, TEM, Munich, Germany) guided haemostasis management with fibrinogen concentrates, prothrombin complex concentrates (PCC), platelet concentrates and tranexamic acid without FFP usage…	2019	06 11	BMC Anesthesiology	19	1	97	31185916	https://dx.doi.org/10.1186/s12871-019-0767-x
Fibronectin and other DIC-related variables in septic ICU patients receiving cryoprecipitate	Hesselvik, F.; Brodin, B.; Blomback, M.; Cedergren, B.; Lieden, G.; Maller, R.	In a controlled study of fibronectin supplementation in sepsis, 11 ICU patients in septic shock were scheduled to receive either cryoprecipitate from 20-40 donors (n = 6) or 250-300 ml of stored plasma (n = 5) (two infusions over 24 h). We wanted to: compare some "conventional" DIC variables in the ICU (platelet count, prothrombin complex = NT, FDP) to additional variables: Fibronectin (Fn), fibr…	1985		Scandinavian Journal of Clinical and Laboratory Investigation Supplement	178		67-74	3937220
Cryoprecipitate Transfusion After Cardiac Surgery	Hinton, J. V.; Xing, Z.; Fletcher, C. M.; Perry, L. A.; Karamesinis, A.; Shi, J.; Ramson, D. M.; Penny-Dimri, J. C.; Liu, Z.; Coulson, T. G.; Smith, J. A.; Segal, R.; Bellomo, R.	OBJECTIVES: The association of cryoprecipitate transfusion with patient outcomes after cardiac surgery is unclear. We aimed to investigate the predictors of, and outcomes associated with, postoperative cryoprecipitate transfusion in cardiac surgery patients. METHODS: We used the Medical Information Mart for Intensive Care III and IV databases. We included adults undergoing cardiac surgery, and pr…	2023	Mar	Heart, Lung & Circulation	32	3	414-423	36528546	https://dx.doi.org/10.1016/j.hlc.2022.11.007
Association of Perioperative Cryoprecipitate Transfusion and Mortality After Cardiac Surgery	Hinton, J. V.; Xing, Z.; Fletcher, C. M.; Perry, L. A.; Karamesinis, A.; Shi, J.; Ramson, D. M.; Penny-Dimri, J. C.; Liu, Z.; Williams-Spence, J.; Coulson, T. G.; Smith, J. A.; Segal, R.; Bellomo, R.	BACKGROUND: Cryoprecipitate is often transfused in patients undergoing cardiac surgery. However, its safety and effectiveness remain uncertain. METHODS: This study was a propensity score-matched analysis of data from the Australian and New Zealand Society of Cardiac and Thoracic Surgeons National Cardiac Surgery Database. The study included adults undergoing cardiac surgery between 2005 and 2018 …	2023	8	Annals of Thoracic Surgery	116	2	401-411	36914040	https://dx.doi.org/10.1016/j.athoracsur.2023.02.054
Cryoprecipitate use in the PROMMTT study	Holcomb, J. B.; Fox, E. E.; Zhang, X.; White, N.; Wade, C. E.; Cotton, B. A.; del Junco, D. J.; Bulger, E. M.; Cohen, M. J.; Schreiber, M. A.; Myers, J. G.; Brasel, K. J.; Phelan, H. A.; Alarcon, L. H.; Muskat, P.; Rahbar, M. H.	BACKGROUND: There are few clinical data to guide the use of cryoprecipitate in severely injured trauma patients. Cryoprecipitate is a rich source of fibrinogen and has been associated with improved survival in animal as well as limited human studies. Our objectives were to identify patterns and predictors of cryoprecipitate use and determine whether transfusing cryoprecipitate was associated with…	2013	Jul	The Journal of Trauma and Acute Care Surgery	75	1 Suppl 1	S31-9	23778509	https://dx.doi.org/10.1097/TA.0b013e31828fa3ed
Cryoprecipitate for the treatment of life-threatening hemorrhage in children	Horst, J. A.; Spinella, P. C.; Leonard, J. C.; Josephson, C. D.; Leeper, C. M.	BACKGROUND: Hypofibrinogenemia is an important risk factor for poor outcomes in children with severe bleeding. There is a paucity of data on the impact of cryoprecipitate transfusion on outcomes in pediatric patients with life-threatening hemorrhage (LTH). STUDY DESIGN AND METHODS: This secondary analysis of a multicenter prospective observational study of children with LTH investigated subjects …	2023	5	Transfusion	63 Suppl 3		S10-S17	37070338	https://dx.doi.org/10.1111/trf.17340
Early administration of fibrinogen concentrates improves the short-term outcomes of severe pelvic fracture patients	Inokuchi, K.; Sawano, M.; Yamamoto, K.; Yamaguchi, A.; Sugiyama, S.	Aim: Hemorrhage from pelvic fracture is a major cause of mortality after blunt trauma. Several studies have suggested that early fibrinogen supplementation improves outcomes of traumatic hemorrhage. Thus, we revised our massive transfusion protocol (MTP) in April 2013 to include early off-label administration of fibrinogen concentrate. The objective of this study was to evaluate the impact of the…	2017	7	Acute Medicine & Surgery	4	3	271-277	29123874	https://dx.doi.org/10.1002/ams2.268
Prophylactic cryoprecipitate transfusion in patients undergoing scoliosis surgery: A randomised-controlled trial	Ismail, T. I.; Mahrous, R. S.	BACKGROUND: Scoliosis surgeries in adults often have a high risk of massive blood loss and significant transfusion of blood products during and after surgery. It is not known whether early cryoprecipitate therapy is useful in reducing blood loss and transfusion requirements. The objective of this randomised, prospective placebo control study was to evaluate whether prophylactic administration of …	2022	23-Nov	Journal of Perioperative Practice			1.75046E+16	36416379	https://dx.doi.org/10.1177/17504589221132393
Early administration of fibrinogen concentrate is associated with improved survival among severe trauma patients: a single-centre propensity score-matched analysis	Itagaki, Y.; Hayakawa, M.; Maekawa, K.; Saito, T.; Kodate, A.; Honma, Y.; Mizugaki, A.; Yoshida, T.; Ohyasu, T.; Katabami, K.; Wada, T.	Background: Fibrinogen plays an important role in haemostasis during the early phase of trauma, and low fibrinogen levels after severe trauma are associated with haemostatic impairment, massive bleeding, and poor outcomes. Aggressive fibrinogen supplementation may improve haemostatic function, as fibrinogen levels deteriorate before other routine coagulation parameters in this setting. Therefore,…	2020		World Journal of Emergency Surgery	15		7	31956337	https://dx.doi.org/10.1186/s13017-020-0291-9
Prophylactic Fibrinogen Decreases Postoperative Bleeding but Not Acute Kidney Injury in Patients Undergoing Heart Transplantation	Jahangirifard, A.; Ahmadi, Z. H.; Naghashzadeh, F.; Sharif-Kashani, B.; Rashid-Farokhi, F.; Afshar, A.; Yamini-Sharif, R.; Rezaei, Y.	The present study is the premier clinical attempt to scrutinize the practicability of prophylactic fibrinogen infusion in patients undergoing heart transplantation (HT). A total of 67 consecutive patients who had undergone HT between January 2012 and December 2014 were assessed. After exclusion of some patients, 23 patients were given preoperative 2 g fibrinogen concentrate over a period of 15 mi…	2018	Sep	Clinical and Applied Thrombosis/Hemostasis	24	6	998-1004	29050500	https://dx.doi.org/10.1177/1076029617731625
Investigating the Effect of Fibrinogen Injection on Bleeding in Coronary Artery Bypass Surgery: A Clinical Trial	Javaherforoosh Zadeh, F.; Janatmakan, F.; Soltanzadeh, M.; Zamankhani, M.	BACKGROUND: Prevention and optimal treatment of postoperative bleeding are of great clinical importance in various types of surgeries including coronary artery bypass graft (CABG). Reducing the amount of bleeding will reduce the complications subsequent to blood transfusion. The positive effects of coagulation factors, especially fibrinogen, after cardiovascular bypass could have beneficial effec…	2019	Aug	Anesthesiology & Pain Medicine	9	4	e92165	31754609	https://dx.doi.org/10.5812/aapm.92165
Preoperative supplementation with fibrinogen concentrate in cardiac surgery: A randomized controlled study	Jeppsson, A.; Walden, K.; Roman-Emanuel, C.; Thimour-Bergstrom, L.; Karlsson, M.	BACKGROUND: Bleeding remains a severe complication in cardiac surgery. Several studies have found an association between the preoperative plasma concentration of fibrinogen and postoperative bleeding in cardiac surgery patients. This raises the question of whether preoperative supplementation with fibrinogen concentrate can reduce postoperative blood loss. METHODS: An investigator-initiated, pros…	2016	Feb	British Journal of Anaesthesia	116	2	208-14	26577034	https://dx.doi.org/10.1093/bja/aev367
Effect of cryoprecipitate transfusion therapy in patients with postpartum hemorrhage: a retrospective cohort study	Kamidani, R.; Miyake, T.; Okada, H.; Yoshimura, G.; Kusuzawa, K.; Miura, T.; Shimaoka, R.; Oiwa, H.; Yamaji, F.; Mizuno, Y.; Yasuda, R.; Kitagawa, Y.; Fukuta, T.; Ishihara, T.; Shiga, T.; Okamoto, H.; Tachi, M.; Shiba, M.; Kanda, N.; Nachi, S.; Doi, T.; Yoshida, T.; Yoshida, S.; Morishige, K.; Ogura, S.	To evaluate the effect of cryoprecipitate (CRYO) transfusion in women referred for postpartum hemorrhage (PPH). This retrospective cohort study included patients with primary PPH referred to Gifu University Hospital between April 2013 and March 2020. We analyzed the effect of CRYO transfusion on fluid balance 24 h after the initial examination using a multivariable linear regression model adjuste…	2021	09 16	Scientific Reports	11	1	18458	34531466	https://dx.doi.org/10.1038/s41598-021-97954-5
Prophylactic fibrinogen infusion reduces bleeding after coronary artery bypass surgery. A prospective randomised pilot study	Karlsson, M.; Ternstrom, L.; Hyllner, M.; Baghaei, F.; Flinck, A.; Skrtic, S.; Jeppsson, A.	It has been suggested that preoperative fibrinogen plasma concentration is independently associated to postoperative blood loss after cardiac surgery. Theoretically, prophylactic infusion of fibrinogen concentrate may thus reduce postoperative bleeding, but this has not previously been investigated. Twenty elective coronary artery bypass graft (CABG) patients with preoperative plasma fibrinogen l…	2009	Jul	Thrombosis and Haemostasis	102	1	137-44	19572078	https://dx.doi.org/10.1160/TH08-09-0587
Prophylactic fibrinogen infusion in cardiac surgery patients: effects on biomarkers of coagulation, fibrinolysis, and platelet function	Karlsson, M.; Ternstrom, L.; Hyllner, M.; Baghaei, F.; Skrtic, S.; Jeppsson, A.	OBJECTIVE: We have recently reported that prophylactic fibrinogen infusion reduces bleeding after coronary artery bypass grafting (CABG) surgery. Because fibrinogen for the first time was administered to patients without hereditary fibrinogen deficiency or ongoing bleeding, a detailed analysis of the effects of fibrinogen concentrate on biomarkers of coagulation, fibrinolysis, and platelet functi…	2011	Aug	Clinical and Applied Thrombosis/Hemostasis	17	4	396-404	20530054	https://dx.doi.org/10.1177/1076029610366437
Effect of fibrinogen replacement therapy on bleeding outcomes and 1-year mortality in patients undergoing thoracic aortic surgery: a retrospective cohort study	Kikura, M.; Tobetto, Y.; Yamamoto, K.; Uraoka, M.; Go, R.	PURPOSE: This study aimed to examine the effect of fibrinogen replacement therapy with cryoprecipitate or fibrinogen concentrate on bleeding outcomes and 1-year mortality in patients undergoing thoracic aortic surgery. METHODS: We retrospectively studied 439 consecutive patients who underwent thoracic aortic surgery with cardiopulmonary bypass between January 1st, 2010 and December 31st, 2019 and…	2023	Feb	Journal of Anesthesia	37	1	119-129	36436075	https://dx.doi.org/10.1007/s00540-022-03140-w
The prophylactic use of fibrinogen concentrate in high-risk cardiac surgery	Kwapisz, M. M.; Kent, B.; DiQuinzio, C.; LeGare, J. F.; Garnett, S.; Swyer, W.; Whynot, S.; Mingo, H.; Scheffler, M.	BACKGROUND: Perioperative blood loss is a major contributor to morbidity and mortality in cardiac surgery. Plasma fibrinogen levels play an essential role in hemostasis and deplete quickly during hemorrhage. The objective of this study was to determine whether prophylactic fibrinogen concentrate administration lowers overall blood product transfusion requirements in high-risk cardiac surgery in p…	2020	5	Acta Anaesthesiologica Scandinavica	64	5	602-612	31889306	https://dx.doi.org/10.1111/aas.13540
Perioperative dilutional coagulopathy treated with fresh frozen plasma and fibrinogen concentrate: a prospective randomized intervention trial	Lance, M. D.; Ninivaggi, M.; Schols, S. E.; Feijge, M. A.; Oehrl, S. K.; Kuiper, G. J.; Nikiforou, M.; Marcus, M. A.; Hamulyak, K.; van Pampus, E. C.; ten Cate, H.; Heemskerk, J. W.	BACKGROUND AND OBJECTIVES: Treatment of dilutional coagulopathy by transfusing fresh frozen plasma (FFP) remains sub-optimal. We hypothesized that partial replacement of transfused FFP by fibrinogen concentrate results in improved coagulant activity and haemostasis. This was tested in a controlled clinical intervention trial with patients experiencing massive bleeding during major surgery. METHOD…	2012	Jul	Vox Sanguinis	103	1	25-34	22211833	https://dx.doi.org/10.1111/j.1423-0410.2011.01575.x
Administration of fibrinogen concentrate for refractory bleeding in massively transfused, non-trauma patients with coagulopathy: a retrospective study with comparator group	Leal-Noval, S. R.; Casado, M.; Arellano-Orden, V.; Dusseck, R.; Bautista-Paloma, J.; Munoz, M.; Naranjo-Izorieta, J.; Moreno, A. P.; Cayuela, A.	BACKGROUND: This retrospective, single centre study was conducted to investigate the efficacy of fibrinogen concentrate (FBNc) in decreasing blood requirements and reaching optimal fibrinogen level, in non-trauma, massively transfused, bleeding patients with coagulopathy. METHODS: Over a 3-years period, all patients for whom a massive transfusion protocol was activated and had received >= 4 units…	2014		BMC Anesthesiology	14		109	25489274	https://dx.doi.org/10.1186/1471-2253-14-109
The effects of intraoperative cryoprecipitate transfusion on acute renal failure following orthotropic liver transplantation	Liu, S.; Wang, X.; Lu, Y.; Li, T.; Gong, Z.; Sheng, T.; Hu, B.; Peng, Z.; Sun, X.	PURPOSE: The definition of risk factors associated with acute renal failure (ARF) following orthotropic liver transplantation (OLT) is still controversial. Cryoprecipitate, which can supply fibrinogen and other coagulation factors, is widely used in OLT. However, the effects of intraoperative cryoprecipitate transfusion on ARF following OLT remain unclear. METHODS: In a series of 389 adult patien…	2013	Jul	Hepatology International	7	3	901-9	26201928	https://dx.doi.org/10.1007/s12072-013-9457-9
Early administration of fibrinogen concentrate in patients with polytrauma with thromboelastometry suggestive of hypofibrinogenemia: A randomized feasibility trial	Lucena, L. S.; Rodrigues, R. D. R.; Carmona, M. J. C.; Noronha, F. J. D.; Oliveira, H. P.; Lima, N. M.; Pinheiro, R. B.; Silva, W. A. D.; Cavalcanti, A. B.	OBJECTIVE: To evaluate the clinical effects of early administration of fibrinogen concentrate in patients with severe trauma and hypofibrinogenemia. METHODS: We conducted an open randomized feasibility trial between December 2015 and January 2017 in patients with severe trauma admitted to the emergency department of a large trauma center. Patients presented with hypotension, tachycardia, and FIBT…	2021		Clinics (Sao Paulo, Brazil)	76		e3168	34755760	https://dx.doi.org/10.6061/clinics/2021/e3168
Prophylactic fibrinogen concentrate administration in surgical correction of paediatric craniosynostosis: A double-blind placebo-controlled trial	Machotta, A.; Huisman, E. J.; Appel, I. M.; Luijnenburg, S. E.; Lopez-Yurda, M.; Cnossen, M. H.; van Ommen, C. H.	BACKGROUND: Surgical craniosynostosis repair in children is associated with massive blood loss and significant transfusion of blood products. Fibrinogen concentrate is claimed to be useful in reducing blood loss and transfusion requirements. OBJECTIVE: We investigated whether prophylactic administration of fibrinogen concentrate will reduce blood loss and transfusion requirements during paediatri…	2021	09 01	European Journal of Anaesthesiology	38	9	908-915	33009187	https://dx.doi.org/10.1097/EJA.0000000000001332
Safety of Fibrinogen Concentrate and Cryoprecipitate in Cardiovascular Surgery: Multicenter Database Study	Maeda, T.; Miyata, S.; Usui, A.; Nishiwaki, K.; Tanaka, H.; Okita, Y.; Katori, N.; Shimizu, H.; Sasaki, H.; Ohnishi, Y.; Ueda, Y.	OBJECTIVES: To investigate whether administering fibrinogen concentrate or cryoprecipitate is associated with increased postoperative thromboembolic events and improved mortality in patients undergoing thoracic aortic surgery. DESIGN: Multicenter retrospective cohort study using propensity-score analyses and multivariate logistic regression analysis to control for confounders. SETTING: Four hospi…	2019	Feb	Journal of Cardiothoracic and Vascular Anesthesia	33	2	321-327	30057251	https://dx.doi.org/10.1053/j.jvca.2018.06.001
Introduction of an algorithm for ROTEM-guided fibrinogen concentrate administration in major obstetric haemorrhage	Mallaiah, S.; Barclay, P.; Harrod, I.; Chevannes, C.; Bhalla, A.	We compared blood component requirements during major obstetric haemorrhage, following the introduction of fibrinogen concentrate. A prospective study of transfusion requirements and patient outcomes was performed for 12 months to evaluate the major obstetric haemorrhage pathway using shock packs (Shock Pack phase). The study was repeated after the pathway was amended to include fibrinogen concen…	2015	Feb	Anaesthesia	70	2	166-75	25289791	https://dx.doi.org/10.1111/anae.12859
Comparison of the effect of fibrinogen concentrate with fresh frozen plasma (FFP) in management of hypofibrinogenemic bleeding after congenital cardiac surgeries: A clinical trial study	Massoumi, G.; Mardani, D.; Mousavian, S. M.; Bigdelian, H.	BACKGROUND: Hypofibrinogenemia is an independent factor of excessive bleeding after congenital cardiac surgeries. Fresh frozen plasma (FFP) and fibrinogen concentrate are examples of recommended products for management of hypofibrinogenemic bleedings. Unfortunately, there is no study to compare these treatments in pediatric cardiac surgeries. Therefore, this study aimed to compare the effect of f…	2018	Nov	Arya Atherosclerosis	14	6	248-253	31143225	https://dx.doi.org/10.22122/arya.v14i6.1699
The Clinical Efficacy of Fibrinogen Concentrate in Massive Obstetric Haemorrhage with Hypofibrinogenaemia	Matsunaga, S.; Takai, Y.; Nakamura, E.; Era, S.; Ono, Y.; Yamamoto, K.; Maeda, H.; Seki, H.	Massive obstetric haemorrhage remains a major cause of maternal death attributable to hypofibrinogenaemia. Transfusion of large volumes of fresh frozen plasma (FFP) is required to normalise fibrinogen levels. We compared the efficacy of FFP (F group) with that of FFP plus fibrinogen concentrate (F + F group) in massive obstetric haemorrhage. In this retrospective study, we compared the medical ch…	2017	24-Apr	Scientific Reports	7		46749	28436465	https://dx.doi.org/10.1038/srep46749
Predicting and treating coagulopathies after cardiopulmonary bypass in children	Miller, B. E.; Mochizuki, T.; Levy, J. H.; Bailey, J. M.; Tosone, S. R.; Tam, V. K.; Kanter, K. R.	UNLABELLED: Coagulopathies in children after cardiopulmonary bypass (CPB) are complex. There are very limited data correlating coagulation tests with postoperative bleeding. We evaluated coagulation changes after CPB and after the administration of coagulation products to 75 children. Baseline coagulation tests were obtained and repeated after protamine administration, after transfusion of indivi…	1997	Dec	Anesthesia and Analgesia	85	6	1196-202	9390579
Fibrinogen concentrate vs. fresh frozen plasma for the management of coagulopathy during thoraco-abdominal aortic aneurysm surgery: a pilot randomised controlled trial	Morrison, G. A.; Koch, J.; Royds, M.; McGee, D.; Chalmers, R. T. A.; Anderson, J.; Nimmo, A. F.	Major vascular surgery is frequently associated with significant blood loss and coagulopathy. Existing evidence suggests hypofibrinogenaemia develops earlier than other haemostatic deficiencies during major blood loss. The purpose of this study was to assess whether the use of an infusion of fibrinogen concentrate to prevent and treat hypofibrinogenaemia during surgery resulted in satisfactory ha…	2019	Feb	Anaesthesia	74	2	180-189	30467829	https://dx.doi.org/10.1111/anae.14495
Association of cryoprecipitate and tranexamic acid with improved survival following wartime injury: findings from the MATTERs II Study	Morrison, J. J.; Ross, J. D.; Dubose, J. J.; Jansen, J. O.; Midwinter, M. J.; Rasmussen, T. E.	OBJECTIVE: To quantify the impact of fibrinogen-containing cryoprecipitate in addition to the antifibrinolytic tranexamic acid on survival in combat injured. DESIGN: Retrospective observational study comparing the mortality of 4 groups: tranexamic acid only, cryoprecipitate only, tranexamic acid and cryoprecipitate, and neither tranexamic acid nor cryoprecipitate. To balance comparisons, propensi…	2013	Mar	JAMA Surgery	148	3	218-25	23670117	https://dx.doi.org/10.1001/jamasurg.2013.764
Prophylactic administration of fibrinogen concentrate in perioperative period of total hip arthroplasty: a randomized clinical trial study	Najafi, A.; Shariat Moharari, R.; Orandi, A. A.; Etezadi, F.; Sanatkar, M.; Khajavi, M. R.; Ahmadi, A.; Pourfakhr, P.; Imani, F.; Mojtahedzadeh, M.; Orandi, A. H.	According to limitations in blood product resources and to prevent unnecessary transfusions and afterwards complications in perioperative period of total hip arthroplasty, authors administered fibrinogen concentrate in a pilot randomized clinical trial to evaluate bleeding and need to blood transfusion in preoperative period. Thirty patients (3-75 years old) with ASA physical status class I or II…	2014		Acta Medica Iranica	52	11	804-10	25415811
Efficacy of prompt administration of cryoprecipitate in severe postpartum hemorrhage of preeclampsia patients	Nakajima, K.; Fujii, T.; Iriyama, T.; Ichinose, M.; Toshimitsu, M.; Sayama, S.; Seyama, T.; Kumasawa, K.; Ikeda, T.; Osuga, Y.	AIM: Cryoprecipitate (CRYO) is a concentrated preparation of coagulation factors formulated from fresh frozen plasma (FFP), which can replenish coagulation factors rapidly. Preeclampsia (PE) is frequently associated with postpartum hemorrhage (PPH), and the rapid replenishment of coagulation factors is vital in the management. We conducted a retrospective cohort study to determine the efficacy of…	2023	18-Sep	Journal of Obstetrics and Gynaecology Research	18		18	37723942	https://dx.doi.org/10.1111/jog.15792
Fibrinogen in the initial resuscitation of severe trauma (FiiRST): a randomized feasibility trial	Nascimento, B.; Callum, J.; Tien, H.; Peng, H.; Rizoli, S.; Karanicolas, P.; Alam, A.; Xiong, W.; Selby, R.; Garzon, A. M.; Colavecchia, C.; Howald, R.; Nathens, A.; Beckett, A.	BACKGROUND: Decreased plasma fibrinogen concentration shortly after injury is associated with higher blood transfusion needs and mortality. In North America and the UK, cryoprecipitate transfusion is the standard-of-care for fibrinogen supplementation during acute haemorrhage, which often occurs late during trauma resuscitation. Alternatively, fibrinogen concentrate (FC) can be beneficial in trau…	2016	Dec	British Journal of Anaesthesia	117	6	775-782	27956676
Effects of serum fibrinogen correction on outcome of traumatic cranial surgery: A randomized, single-blind, placebo-controlled clinical trial	Niakan, A.; Khalili, H.; Vosoughi, M.; Azizi, E.; Ghaffarpasand, F.	BACKGROUND: Traumatic brain injury (TBI) is strongly associated with coagulopathy that occurs in 25-35% of patients. This complication is linked to higher mortality and morbidity. Recent lines of evidance have supported administration of fibrinogen concentrate (FC) in patients with severe TBI, while its efficacy remains controversial. In this study we aim to evaluate the effectiveness of serum fi…	2023	6	Clinical Neurology and Neurosurgery	229		107709	37062235	https://dx.doi.org/10.1016/j.clineuro.2023.107709
Fibrinogen supplementation for the trauma patient: Should you choose fibrinogen concentrate over cryoprecipitate?	Obaid, O.; Anand, T.; Nelson, A.; Reina, R.; Ditillo, M.; Stewart, C.; Douglas, M.; Friese, R.; Gries, L.; Joseph, B.	BACKGROUND: Trauma-induced coagulopathy is frequently associated with hypofibrinogenemia. Cryoprecipitate (Cryo), and fibrinogen concentrate (FC) are both potential means of fibrinogen supplementation. The aim of this study was to compare the outcomes of traumatic hemorrhagic patients who received fibrinogen supplementation using FC versus Cryo. METHODS: We performed a 2-year (2016-2017) retrospe…	2022	10 01	The Journal of Trauma and Acute Care Surgery	93	4	453-460	35838235	https://dx.doi.org/10.1097/TA.0000000000003728
Cryoprecipitate administration after trauma	Olaussen, A.; Fitzgerald, M. C.; Tan, G. A.; Mitra, B.	OBJECTIVES: Haemorrhage remains among the most preventable causes of trauma death. Massive transfusion protocols, as part of 'haemostatic resuscitation', have been implemented in most trauma centres. Relative to the attention to the ideal ratio of red blood cells to fresh frozen plasma and platelets, cryoprecipitate treatment has been infrequently discussed. We aimed to outline the use of cryopre…	2016	Aug	European Journal of Emergency Medicine	23	4	269-273	25734480
A comparative study of viscoelastic hemostatic assays and conventional coagulation tests in trauma patients receiving fibrinogen concentrate	Peng, H. T.; Nascimento, B.; Tien, H.; Callum, J.; Rizoli, S.; Rhind, S. G.; Beckett, A.	BACKGROUND: Both thrombelastography (TEG) and rotational thromboelastometry (ROTEM) have been investigated for diagnosis of coagulopathy and guidance of resuscitation in trauma and surgery. Given similarities between the two systems, it is important to determine whether one is superior to the other and how comparable they are to conventional coagulation tests (CCTs). Therefore, we conducted a com…	2019	Aug	Clinica Chimica Acta	495		253-262	31004574	https://dx.doi.org/10.1016/j.cca.2019.04.066
Effect of coagulation factor concentrate administration on ROTEM R parameters in major trauma	Ponschab, M.; Voelckel, W.; Pavelka, M.; Schlimp, C. J.; Schochl, H.	BACKGROUND: Purified coagulation factor concentrates, such as fibrinogen concentrate (FC) and prothrombin complex concentrate (PCC) are increasingly used as haemostatic therapy for trauma-induced coagulopathy (TIC). The impact of FC and PCC administration on ROTEM parameters among patients with TIC has not been adequately investigated. METHODS: In this retrospective observational study, changes t…	2015	29-Oct	Scandinavian Journal of Trauma, Resuscitation and Emergency Medicine	23		84	26514413	https://dx.doi.org/10.1186/s13049-015-0165-4
Fibrinogen concentrate reduces intraoperative bleeding when used as first-line hemostatic therapy during major aortic replacement surgery: results from a randomized, placebo-controlled trial	Rahe-Meyer, N.; Hanke, A.; Schmidt, D. S.; Hagl, C.; Pichlmaier, M.	OBJECTIVES: We assessed whether fibrinogen concentrate as targeted first-line hemostatic therapy was more effective than placebo or a standardized transfusion algorithm in controlling coagulopathic bleeding in patients undergoing major aortic surgery. METHODS: In this single-center, prospective, double-blind study, adults undergoing elective thoracic or thoracoabdominal aortic replacement surgery…	2013	Mar	Journal of Thoracic and Cardiovascular Surgery	145	3 Suppl	S178-85	23410777	https://dx.doi.org/10.1016/j.jtcvs.2012.12.083
Randomized evaluation of fibrinogen versus placebo in complex cardiovascular surgery: post hoc analysis and interpretation of phase III results	Rahe-Meyer, N.; Levy, J. H.; Mazer, C. D.; Schramko, A.; Klein, A. A.; Brat, R.; Okita, Y.; Ueda, Y.; Schmidt, D. S.; Gill, R.	OBJECTIVES: In a multicentre, randomized-controlled, phase III trial in complex cardiovascular surgery (Randomized Evaluation of Fibrinogen vs Placebo in Complex Cardiovascular Surgery: REPLACE), single-dose human fibrinogen concentrate (FCH) was associated with the transfusion of increased allogeneic blood products (ABPs) versus placebo. Post hoc analyses were performed to identify possible reas…	2019	04 01	Interactive Cardiovascular and Thoracic Surgery	28	4	566-574	30462259	https://dx.doi.org/10.1093/icvts/ivy302
Randomized evaluation of fibrinogen vs placebo in complex cardiovascular surgery (REPLACE): a double-blind phase III study of haemostatic therapy	Rahe-Meyer, N.; Levy, J. H.; Mazer, C. D.; Schramko, A.; Klein, A. A.; Brat, R.; Okita, Y.; Ueda, Y.; Schmidt, D. S.; Ranganath, R.; Gill, R.	BACKGROUND: Single-dose human fibrinogen concentrate (FCH) might have haemostatic benefits in complex cardiovascular surgery. METHODS: Patients undergoing elective aortic surgery requiring cardiopulmonary bypass were randomly assigned to receive FCH or placebo. Study medication was administered to patients with a 5 min bleeding mass of 60-250 g after separation from bypass and surgical haemostasi…	2016	7	British Journal of Anaesthesia	117	1	41-51	27317703	https://dx.doi.org/10.1093/bja/aew169
Viscoelastic testing to assess the effects of rapid fibrinogen concentrate administration after cardiopulmonary bypass: insights from the REPLACE study	Rahe-Meyer, N.; Levy, J. H.; Ueda, Y.; Schmidt, D. S.; Gill, R.	Haemorrhage during and following surgery results in increased morbidity and mortality. Low plasma fibrinogen levels have been associated with increased blood loss and transfusion requirements. Fibrinogen supplementation has been shown to reduce bleeding in coagulopathic patients. This post hoc study evaluated fibrinogen repletion and pharmacokinetic data from the REPLACE study. One hundred and fi…	2021	1-Sep	Blood Coagulation and Fibrinolysis	32	6	359-365	33973891	https://dx.doi.org/10.1097/MBC.0000000000001046
Bleeding management with fibrinogen concentrate targeting a high-normal plasma fibrinogen level: a pilot study	Rahe-Meyer, N.; Pichlmaier, M.; Haverich, A.; Solomon, C.; Winterhalter, M.; Piepenbrock, S.; Tanaka, K. A.	BACKGROUND: Bleeding diathesis after aortic valve operation and ascending aorta replacement (AV-AA) is managed with fresh-frozen plasma (FFP) and platelet concentrates. The aim was to compare haemostatic effects of conventional transfusion management and FIBTEM (thromboelastometry test)-guided fibrinogen concentrate administration. METHODS: A blood products transfusion algorithm was developed usi…	2009	Jun	British Journal of Anaesthesia	102	6	785-92	19411671	https://dx.doi.org/10.1093/bja/aep089
Effects of fibrinogen concentrate as first-line therapy during major aortic replacement surgery: a randomized, placebo-controlled trial	Rahe-Meyer, N.; Solomon, C.; Hanke, A.; Schmidt, D. S.; Knoerzer, D.; Hochleitner, G.; Sorensen, B.; Hagl, C.; Pichlmaier, M.	BACKGROUND: Fibrinogen is suggested to play an important role in managing major bleeding. However, clinical evidence regarding the effect of fibrinogen concentrate (derived from human plasma) on transfusion is limited. The authors assessed whether fibrinogen concentrate can reduce blood transfusion when given as intraoperative, targeted, first-line hemostatic therapy in bleeding patients undergoi…	2013	Jan	Anesthesiology	118	1	40-50	23249928	https://dx.doi.org/10.1097/ALN.0b013e3182715d4d
Thromboelastometry-guided administration of fibrinogen concentrate for the treatment of excessive intraoperative bleeding in thoracoabdominal aortic aneurysm surgery	Rahe-Meyer, N.; Solomon, C.; Winterhalter, M.; Piepenbrock, S.; Tanaka, K.; Haverich, A.; Pichlmaier, M.	OBJECTIVE: Thoracoabdominal aortic aneurysm operations are associated with extensive blood loss and high requirements for allogeneic blood product transfusion. We assessed the efficacy of intraoperative post-cardiopulmonary bypass administration of fibrinogen concentrate in elective thoracoabdominal aortic aneurysm surgery. METHODS: In a retrospective group (group A, n = 12) of patients undergoin…	2009	Sep	Journal of Thoracic and Cardiovascular Surgery	138	3	694-702	19698858	https://dx.doi.org/10.1016/j.jtcvs.2008.11.065
Fibrinogen supplementation after cardiac surgery: insights from the Zero-Plasma trial (ZEPLAST)	Ranucci, M.; Baryshnikova, E.	BACKGROUND: Fibrinogen supplementation has been proposed both to prevent and treat postoperative bleeding in cardiac surgery. The optimal fibrinogen concentration trigger and target values and the fibrinogen concentrate dose required remain uncertain. This subanalysis of data from the Zero-Plasma Trial (ZEPLAST) assessed target fibrinogen values and the corresponding fibrinogen concentrate dose f…	2016	May	British Journal of Anaesthesia	116	5	618-23	26893405	https://dx.doi.org/10.1093/bja/aev539
Randomized, double-blinded, placebo-controlled trial of fibrinogen concentrate supplementation after complex cardiac surgery	Ranucci, M.; Baryshnikova, E.; Crapelli, G. B.; Rahe-Meyer, N.; Menicanti, L.; Frigiola, A.	BACKGROUND: Postoperative bleeding after heart operations is still a common finding, leading to allogeneic blood products transfusion. Fibrinogen and coagulation factors deficiency are possible determinants of bleeding. The experimental hypothesis of this study is that a first-line fibrinogen supplementation avoids the need for fresh frozen plasma (FFP) and reduces the need for any kind of transf…	2015	2-Jun	Journal of the American Heart Association	4	6	e002066	26037084	https://dx.doi.org/10.1161/JAHA.115.002066
Fibrinogen levels during trauma hemorrhage, response to replacement therapy, and association with patient outcomes	Rourke, C.; Curry, N.; Khan, S.; Taylor, R.; Raza, I.; Davenport, R.; Stanworth, S.; Brohi, K.	BACKGROUND: Low fibrinogen levels are known to occur in trauma. However, the extent of fibrinogen depletion during trauma hemorrhage, the response to replacement therapy and association with patient outcomes remain unclear. OBJECTIVES: The study aims were to: characterize admission fibrinogen level and correlate it with factors associated with injury; describe the time course of fibrinogen deplet…	2012	Jul	Journal of Thrombosis and Haemostasis	10	7	1342-51	22519961	https://dx.doi.org/10.1111/j.1538-7836.2012.04752.x
Comparison of coagulation parameters associated with fibrinogen concentrate and cryoprecipitate for treatment of bleeding in patients undergoing cytoreductive surgery for pseudomyxoma peritonei: Subanalysis from a randomized, controlled phase 2 study	Roy, A.; Sargant, N.; Bell, J.; Stanford, S.; Solomon, C.; Kruzhkova, I.; Knaub, S.; Mohamed, F.	Background and Aims: The FORMA-05 study compared the efficacy and safety of human fibrinogen concentrate (HFC) versus cryoprecipitate for hemostasis in bleeding patients undergoing cytoreductive surgery for pseudomyxoma peritonei (PMP). This subanalysis explores coagulation parameters in the FORMA-05 patients, with a focus on the seven patients who developed thromboembolic events (TEEs). Methods:…	2023	Sep	Health Science Reports	6	9	e1558	37766781	https://dx.doi.org/10.1002/hsr2.1558
Efficacy of fibrinogen concentrate in major abdominal surgery - A prospective, randomized, controlled study in cytoreductive surgery for pseudomyxoma peritonei	Roy, A.; Stanford, S.; Nunn, S.; Alves, S.; Sargant, N.; Rangarajan, S.; Smith, E. A.; Bell, J.; Dayal, S.; Cecil, T.; Tzivanakis, A.; Kruzhkova, I.; Solomon, C.; Knaub, S.; Moran, B.; Mohamed, F.	BACKGROUND: Cytoreductive surgery (CRS) with hyperthermic intraperitoneal chemotherapy for pseudomyxoma peritonei (PMP) is associated with excessive bleeding and acquired fibrinogen deficiency. Maintaining plasma fibrinogen may support hemostasis. OBJECTIVES: To compare hemostatic efficacy and safety of human fibrinogen concentrate (HFC) vs cryoprecipitate as fibrinogen sources for bleeding patie…	2020	2	Journal of Thrombosis and Haemostasis	18	2	352-363	31654548	https://dx.doi.org/10.1111/jth.14665
Impact of Preemptive Fibrinogen Concentrate on Transfusion Requirements in Liver Transplantation: A Multicenter, Randomized, Double-Blind, Placebo-Controlled Trial	Sabate, A.; Gutierrez, R.; Beltran, J.; Mellado, P.; Blasi, A.; Acosta, F.; Costa, M.; Reyes, R.; Torres, F.	We hypothesized that preemptive fibrinogen administration to obtain an initial plasma level of 2.9 g/L would reduce transfusion requirements in liver transplantation. A randomized, multicenter, hemoglobin-stratified, double-blind, fibrinogen-versus-saline-controlled trial was conducted. The primary end point was the percentage of patients requiring red blood cells. We evaluated 51 patients alloca…	2016	8	American Journal of Transplantation	16	8	2421-9	26880105	https://dx.doi.org/10.1111/ajt.13752
Efficacy and safety of fibrinogen administration in acute post-traumatic hypofibrinogenemia in isolated severe traumatic brain injury: A randomized clinical trial	Sabouri, M.; Vahidian, M.; Sourani, A.; Mahdavi, S. B.; Tehrani, D. S.; Shafiei, E.	AIM: This study was conducted to evaluate clinical outcomes after fibrinogen administration in hypofibrinogenemia following severe traumatic brain injury. BACKGROUND: Post traumatic coagulopathy (PTC) is a common but devastating medical condition in patients with severe head injury. Hypofibrinogenemia is considered as an indicator for poor clinical outcomes in traumatic brain injury (TBI). METHOD…	2022	Jul	Journal of Clinical Neuroscience	101		204-211	35642832	https://dx.doi.org/10.1016/j.jocn.2022.05.016
A randomized, double blind trial of prophylactic fibrinogen to reduce bleeding in cardiac surgery	Sadeghi, M.; Atefyekta, R.; Azimaraghi, O.; Marashi, S. M.; Aghajani, Y.; Ghadimi, F.; Spahn, D. R.; Movafegh, A.	BACKGROUND AND OBJECTIVES: Postoperative bleeding has a great clinical importance and can contribute to increased mortality and morbidity in patients undergoing coronary artery bypass graft surgery. In this prospective, randomized, double-blind study, we evaluated the effect of prophylactic administration of fibrinogen concentrate on post-coronary artery bypass graft surgery bleeding. METHODS: A …	2014	Jul-Aug	Brazilian Journal of Anesthesiology	64	4	253-7	24998109	https://dx.doi.org/10.1016/j.bjane.2013.10.010
The effect of cryoprecipitate on prevention of intra cerebral hemorrhage and brain contusion expansion in traumatic patients	Saeidiborojeni, H.; Tahmoures, A.; Naderi, M.; Akrami, M. R.	BACKGROUND: Traumatic brain injury (TBI) is a general and socioeconomic complication and is one of the important causes of mortality and disability among young people in the world. Falling and violence and sports injuries are the other cause. It causes for about ten million new patients, accounting for 9% of all deaths. This interventional study aims to investigate the effects of early administra…	2022	23-Aug	Journal of Injury & Violence Research	14	3	23	35997105	https://dx.doi.org/10.5249/jivr.v14i3.1763
Fibrinogen levels in trauma patients during the first seven days after fibrinogen concentrate therapy: a retrospective study	Schlimp, C. J.; Ponschab, M.; Voelckel, W.; Treichl, B.; Maegele, M.; Schochl, H.	BACKGROUND: Fibrinogen concentrate (FC) is increasingly used as first line therapy in bleeding trauma patients. It remains unproven whether FC application increases post-traumatic plasma fibrinogen concentration (FIB) in injured patients, possibly constituting a prothrombotic risk. Thus, we investigated the evolution of FIB following trauma in patients with or without FC therapy. METHODS: At the …	2016	12-Mar	Scandinavian Journal of Trauma, Resuscitation and Emergency Medicine	24		29	26969627	https://dx.doi.org/10.1186/s13049-016-0221-8
Endogenous thrombin potential following hemostatic therapy with 4-factor prothrombin complex concentrate: a 7-day observational study of trauma patients	Schochl, H.; Voelckel, W.; Maegele, M.; Kirchmair, L.; Schlimp, C. J.	INTRODUCTION: Purified prothrombin complex concentrate (PCC) is increasingly used as hemostatic therapy for trauma-induced coagulopathy (TIC). However, the impact of PCC administration on coagulation status among patients with TIC has not been adequately investigated. METHODS: In this observational, descriptive study, data relating to thrombin generation were obtained from plasma samples gathered…	2014	9-Jul	Critical Care (London, England)	18	4	R147	25008277	https://dx.doi.org/10.1186/cc13982
Effects of fibrinogen and platelet transfusion on coagulation and platelet function in bleeding cardiac surgery patients	Shams Hakimi, C.; Singh, S.; Hesse, C.; Jeppsson, A.	BACKGROUND: Excessive bleeding is a significant problem in cardiac surgery. Fibrinogen and platelet concentrate transfusion are used clinically to improve haemostasis and reduce bleeding but little is known about their functional effects on coagulation and platelet function in patients with ongoing bleeding. METHODS: Forty-two patients with ongoing bleeding after cardiac surgery were included in …	2019	4	Acta Anaesthesiologica Scandinavica	63	4	475-482	30511382	https://dx.doi.org/10.1111/aas.13295
Effect of early hemostasis strategy on secondary post-traumatic sepsis in trauma hemorrhagic patients	Shang, W.; Cao, Y.; Li, Y.; Ma, M.; Che, H.; Xiao, P.; Yu, Y.; Kang, H.; Wang, D.	INTRODUCTION: Fibrinogen and platelet, as the two main components of hemostatic resuscitation, are frequently administered in traumatic massive hemorrhage patients. It is reasonable to infer that they may have an impact on post-traumatic sepsis as more and more recognition of their roles in inflammation and immunity. This study aims to determine the association between the fibrinogen/platelet tra…	2023	14-Nov	Injury	55	2	111205	38006781	https://dx.doi.org/10.1016/j.injury.2023.111205
Increased number of coagulation products in relationship to red blood cell products transfused improves mortality in trauma patients	Shaz, B. H.; Dente, C. J.; Nicholas, J.; MacLeod, J. B.; Young, A. N.; Easley, K.; Ling, Q.; Harris, R. S.; Hillyer, C. D.	BACKGROUND: Recent data from military and civilian centers suggest that mortality is decreased in massive transfusion patients by increasing the transfusion ratio of plasma and platelet (PLT) products, and fibrinogen in relationship to red blood cell (RBC) products during damage control resuscitation and surgery. This study investigates the relationship of plasma:RBC, PLT:RBC, and cryoprecipitate…	2010	Feb	Transfusion	50	2	493-500	19804568	https://dx.doi.org/10.1111/j.1537-2995.2009.02414.x
Initial Results of Empirical Cryoprecipitate Transfusion in the Treatment of Isolated Severe Traumatic Brain Injury: Use of In-house-produced Cryoprecipitate	Shibahashi, K.; Nishimura, S.; Sugiyama, K.; Hoda, H.; Hamabe, Y.; Fujita, H.	Acute coagulopathy is common after traumatic brain injury (TBI), particularly in severe cases of acute subdural hemorrhage (ASDH). Although acute coagulopathy is associated with poor outcomes, the optimal treatment strategy remains unknown. Here, we report the initial results of an empirical cryoprecipitate transfusion strategy that we developed as an early intervention for acute coagulopathy aft…	2019	15-Oct	Neurologia Medico-Chirurgica	59	10	371-378	31281170	https://dx.doi.org/10.2176/nmc.oa.2019-0062
Individualized, Intraoperative Dosing of Fibrinogen Concentrate for the Prevention of Bleeding in Neonatal and Infant Cardiac Surgery Using Cardiopulmonary Bypass (FIBCON): A Phase 1b/2a Randomized Controlled Trial	Siemens, K.; Hunt, B. J.; Harris, J.; Nyman, A. G.; Parmar, K.; Tibby, S. M.	BACKGROUND: Mediastinal bleeding is common following pediatric cardiopulmonary bypass surgery for congenital heart disease. Fibrinogen concentrate (FC) represents a potential therapy for preventing bleeding. METHODS: We performed a single-center, phase 1b/2a, randomized controlled trial on infants 2.5 to 12 kg undergoing cardiopulmonary bypass surgery, aimed at (1) demonstrating the feasibility o…	2020	12	Circulation: Cardiovascular Interventions	13	12	e009465	33213194	https://dx.doi.org/10.1161/CIRCINTERVENTIONS.120.009465
Factor XIII levels, clot strength, and impact of fibrinogen concentrate in infants undergoing cardiopulmonary bypass: a mechanistic sub-study of the FIBCON trial	Siemens, K.; Hunt, B. J.; Parmar, K.; Taylor, D.; Salih, C.; Tibby, S. M.	BACKGROUND: Acquired factor XIII (FXIII) deficiency after major surgery can increase postoperative bleeding. We evaluated FXIII contribution to clot strength and the effect of fibrinogen concentrate administration on FXIII activity in infants undergoing cardiac surgery using cardiopulmonary bypass. METHODS: We conducted a prospectively planned, mechanistic sub-study, nested within the Fibrinogen …	2023	2	British Journal of Anaesthesia	130	2	175-182	36371257	https://dx.doi.org/10.1016/j.bja.2022.09.022
The effect of fibrinogen concentrate on perioperative bleeding in transurethral resection of the prostate: a double-blind placebo-controlled and randomized study	Soleimani, M.; Masoumi, N.; Nooraei, N.; Lashay, A.; Safarinejad, M. R.	Essentials Perioperative bleeding during prostate surgery is still a common morbidity. Anticoagulant and antiplatelet medications contribute to the risk of hemorrhage and prolonged hospital stay. Multiple pharmacological agents have been proposed, but none of them have been widely accepted. It is crucial to find a safe and effective modality to reduce hemorrhage. SUMMARY: Background Hemorrhage du…	2017	2	Journal of Thrombosis and Haemostasis	15	2	255-262	27888575	https://dx.doi.org/10.1111/jth.13575
Time course of haemostatic effects of fibrinogen concentrate administration in aortic surgery	Solomon, C.; Hagl, C.; Rahe-Meyer, N.	BACKGROUND: There is currently a contrast between the demonstrated benefits of fibrinogen concentrate in correcting bleeding and reducing transfusion, and its perceived thrombogenic potential. This analysis evaluates the effects of fibrinogen concentrate on coagulation up to 12 days after administration during aortic surgery. METHODS: We performed a post hoc analysis of a prospective, randomized,…	2013	Jun	British Journal of Anaesthesia	110	6	947-56	23388508	https://dx.doi.org/10.1093/bja/aes576
Haemostatic therapy in coronary artery bypass graft patients with decreased platelet function: comparison of fibrinogen concentrate with allogeneic blood products	Solomon, C.; Schochl, H.; Hanke, A.; Calatzis, A.; Hagl, C.; Tanaka, K.; Rahe-Meyer, N.	BACKGROUND: Patients undergoing coronary artery bypass grafting (CABG) are at risk of postoperative bleeding because of decreased platelet function and cardiopulmonary bypass (CPB)-induced haemostatic impairment. Fibrinogen concentration decreases by 34-42% of the preoperative level by the end of CPB. An inverse relationship between perioperative plasma fibrinogen levels and postoperative bleedin…	2012	Apr	Scandinavian Journal of Clinical and Laboratory Investigation	72	2	121-8	22233480	https://dx.doi.org/10.3109/00365513.2011.643818
The ratio of fibrinogen to red cells transfused affects survival in casualties receiving massive transfusions at an army combat support hospital	Stinger, H. K.; Spinella, P. C.; Perkins, J. G.; Grathwohl, K. W.; Salinas, J.; Martini, W. Z.; Hess, J. R.; Dubick, M. A.; Simon, C. D.; Beekley, A. C.; Wolf, S. E.; Wade, C. E.; Holcomb, J. B.	BACKGROUND: To treat the coagulopathy of trauma, some have suggested early and aggressive use of cryoprecipitate as a source of fibrinogen. Our objective was to determine whether increased ratios of fibrinogen to red blood cells (RBCs) decreased mortality in combat casualties requiring massive transfusion. METHODS: We performed a retrospective chart review of 252 patients at a U.S. Army combat su…	2008	Feb	Journal of Trauma-Injury Infection & Critical Care	64	2 Suppl	S79-85; discussion S85	18376176	https://dx.doi.org/10.1097/TA.0b013e318160a57b
Effects of in-house cryoprecipitate on transfusion usage and mortality in patients with multiple trauma with severe traumatic brain injury: a retrospective cohort study	Sugiyama, K.; Fujita, H.; Nishimura, S.	BACKGROUND: Hypofibrinogenaemia is a common complication of multiple trauma with severe traumatic brain injury (Abbreviated Injury Scale score of the head >=4; body >=3). In Japan, neither fibrinogen concentrate nor cryoprecipitate is permitted to treat acquired hypofibrinogenaemia with the purpose of rapidly restoring a haemostatic level of fibrinogen. The aim of this study was to investigate tr…	2020	1	Blood Transfusion	18	1	12-Jun	30747700	https://dx.doi.org/10.2450/2019.0198-18
Association of Cryoprecipitate Use With Survival After Major Trauma in Children Receiving Massive Transfusion	Tama, M. A.; Stone, M. E., Jr.; Blumberg, S. M.; Reddy, S. H.; Conway, E. E., Jr.; Meltzer, J. A.	Importance: Although most massive transfusion protocols incorporate cryoprecipitate in the treatment of hemorrhaging injured patients, minimal data exist on its use in children, and whether its addition improves their survival is unclear. Objective: To determine whether cryoprecipitate use for injured children who receive massive transfusion is associated with lower mortality. Design, Setting, an…	2021	05 01	JAMA Surgery	156	5	453-460	33595600	https://dx.doi.org/10.1001/jamasurg.2020.7199
Transfusion and hematologic variables after fibrinogen or platelet transfusion in valve replacement surgery: preliminary data of purified lyophilized human fibrinogen concentrate versus conventional transfusion	Tanaka, K. A.; Egan, K.; Szlam, F.; Ogawa, S.; Roback, J. D.; Sreeram, G.; Guyton, R. A.; Chen, E. P.	BACKGROUND: Platelet (PLT) and plasma transfusion remain the mainstay hemostatic therapy for perioperative bleeding. Several studies have indicated that acquired fibrinogen (FIB) deficiency can be the primary cause of bleeding after cardiac surgery. The aim of this study was to compare hematologic and transfusion profiles between the first-line FIB replacement and PLT transfusion in post-cardiac …	2014	Jan	Transfusion	54	1	109-18	23718572	https://dx.doi.org/10.1111/trf.12248
Comparison of cryoprecipitate with fibrinogen concentrate for acquired hypofibrinogenaemia	Theodoulou, A.; Berryman, J.; Nathwani, A.; Scully, M.	BACKGROUND: The benefits of fibrinogen concentrate in hypofibrinogenaemia have been established in congenital and has been used in acquired disorders. Most European countries have already changed their practice, using fibrinogen concentrate. METHODS: We compared the use of fibrinogen concentrate in acquired hypofibrinogenaemia to cryoprecipitate, which continues to be the standard of care in the …	2012	Apr	Transfusion and Apheresis Science	46	2	159-62	22227402	https://dx.doi.org/10.1016/j.transci.2011.11.005
A Randomized Pilot Trial Assessing the Role of Human Fibrinogen Concentrate in Decreasing Cryoprecipitate Use and Blood Loss in Infants Undergoing Cardiopulmonary Bypass	Tirotta, C. F.; Lagueruela, R. G.; Gupta, A.; Salyakina, D.; Aguero, D.; Ojito, J.; Kubes, K.; Hannan, R.; Burke, R. P.	The objective of this study was to determine whether treatment with human fibrinogen concentrate decreases the need for component blood therapy and blood loss in neonate and infant patients undergoing cardiopulmonary bypass. Pediatric patients (N = 30) undergoing elective cardiac surgery were randomized to receive human fibrinogen concentrate or placebo following cardiopulmonary bypass terminatio…	2022	Oct	Pediatric Cardiology	43	7	1444-1454	35305111	https://dx.doi.org/10.1007/s00246-022-02866-4
Real-life experiences with goal-directed prohemostatic therapy with fibrinogen concentrate, prothrombin complex concentrate, and recombinant factor VIIa: a retrospective study of 287 consecutive patients	Vigstedt, M.; Henriksen, H. H.; Chaachouh, H. W.; Stensballe, J.; Johansson, P. I.	The Danish Capital Region Blood Bank operates a 24/7 on-call service staffed with physicians specialized in hemostatic management to guide clinicians in hemostatic resuscitation, including administration of prohemostatic therapy (PHT). The outcome of patients who receive PHT as part of hemostatic resuscitation remains unanswered. The objective of this study was therefore to investigate clinical o…	2022	4	Scandinavian Journal of Clinical and Laboratory Investigation	82	2	156-161	35175155	https://dx.doi.org/10.1080/00365513.2022.2040048
Does Intraoperative Fibrinogen Affect Blood Loss or Transfusion Practice After Aortic Arch Surgery: A Prematurely Ended Randomized Trial	Vlot, E. A.; Hackeng, C. M.; Aper, S. J. A.; Sonker, U.; Heijmen, R. H.; van Dongen, E. P. A.; Noordzij, P. G.	Cardiovascular surgery is often complicated by significant bleeding due to perioperative coagulopathy. The effectiveness of treatment with fibrinogen concentrate to reduce the perioperative blood transfusion rate after thoracic aortic replacement surgery in prior studies has shown conflicting results. Therefore, we conducted a double-blind randomized controlled trial to investigate if a single do…	2022	Jan-Dec	Clinical and Applied Thrombosis/Hemostasis	28		1.07603E+16	36476152	https://dx.doi.org/10.1177/10760296221144042
Administration of fibrinogen concentrate in exsanguinating trauma patients is associated with improved survival at 6 hours but not at discharge	Wafaisade, A.; Lefering, R.; Maegele, M.; Brockamp, T.; Mutschler, M.; Lendemans, S.; Banerjee, M.; Bouillon, B.; Probst, C.	BACKGROUND: Despite poor evidence and high costs, fibrinogen concentrate (FC) represents one of the most frequently used hemostatic agents in exsanguinating trauma. The aim was to assess whether the administration of FC in severely injured patients was associated with improved outcomes. METHODS: Patients documented in the Trauma Registry of the German Society for Trauma Surgery (primary admission…	2013	Feb	The Journal of Trauma and Acute Care Surgery	74	2	387-3; discussion 393-5	23354229	https://dx.doi.org/10.1097/TA.0b013e31827e2410
Fibrinogen Concentrate to Cardiac Surgery Patients with Ongoing Bleeding does not Increase the Risk of Thromboembolic Complications or Death	Walden, K.; Jeppsson, A.; Nasic, S.; Karlsson, M.	BACKGROUND: We investigated whether fibrinogen concentrate administration to bleeding patients is associated with an increased risk of thromboembolic complications and death. METHODS: All consecutive patients who underwent first-time cardiac surgery at Sahlgrenska University Hospital from 2009 to 2014 were included. Patients, who had received fibrinogen concentrate, were compared with those who h…	2020	Mar	Thrombosis and Haemostasis	120	3	384-391	31940674	https://dx.doi.org/10.1055/s-0039-3402759
Fibrinogen concentrate administration attributes to significant reductions of blood loss and transfusion requirements in thoracic aneurysm repair	Yamamoto, K.; Usui, A.; Takamatsu, J.	BACKGROUND: Repair of thoracic aortic aneurysm (TAA) is often associated with massive hemorrhage aggravated by dilutional coagulopathy with severe hypofibrinogenemia. Although only fresh frozen plasma (FFP) is available for acquired hypofibrinogenemia in Japan, the hemostatic effect of FFP has not been enough for dilutional coagulopathy in TAA surgery. There are increasing reports suggesting that…	2014	19-May	Journal of Cardiothoracic Surgery	9		90	24884627	https://dx.doi.org/10.1186/1749-8090-9-90
Pre-emptive administration of fibrinogen concentrate contributes to improved prognosis in patients with severe trauma	Yamamoto, K.; Yamaguchi, A.; Sawano, M.; Matsuda, M.; Anan, M.; Inokuchi, K.; Sugiyama, S.	BACKGROUND: Patients with severe trauma often present with critical coagulopathy, resulting in impaired hemostasis, massive hemorrhage, and a poor survival prognosis. The efficacy of hemostatic resuscitation in correcting coagulopathy and restoring tissue perfusion has not been studied. We assessed a novel approach of pre-emptive administration of fibrinogen concentrate to improve critical coagul…	2016		Trauma Surgery & Acute Care Open	1	1	e000037	29766069	https://dx.doi.org/10.1136/tsaco-2016-000037
Postoperative fibrinogen level is associated with postoperative bleeding following cardiothoracic surgery and the effect of fibrinogen replacement therapy remains uncertain	Yang, L.; Vuylsteke, A.; Gerrard, C.; Besser, M.; Baglin, T.	BACKGROUND: Traditionally, a fibrinogen level > 1 g L(-1) has been viewed as the critical plasma concentration required for hemostasis. No definitive trial has investigated the plasma fibrinogen hemostatic threshold and fibrinogen replacement in complex surgical patients with acquired bleeding. OBJECTIVES: To explore the plasma fibrinogen level required for hemostasis in cardiothoracic surgery pa…	2013	Aug	Journal of Thrombosis and Haemostasis	11	8	1519-26	23710825	https://dx.doi.org/10.1111/jth.12304
Efficacy of prehospital administration of fibrinogen concentrate in trauma patients bleeding or presumed to bleed (FIinTIC): A multicentre, double-blind, placebo-controlled, randomised pilot study	Ziegler, B.; Bachler, M.; Haberfellner, H.; Niederwanger, C.; Innerhofer, P.; Hell, T.; Kaufmann, M.; Maegele, M.; Martinowitz, U.; Nebl, C.; Oswald, E.; Schochl, H.; Schenk, B.; Thaler, M.; Treichl, B.; Voelckel, W.; Zykova, I.; Wimmer, C.; Fries, D.	BACKGROUND: Trauma-induced coagulopathy (TIC) substantially contributes to mortality in bleeding trauma patients. OBJECTIVE: The aim of the study was to administer fibrinogen concentrate in the prehospital setting to improve blood clot stability in trauma patients bleeding or presumed to bleed. DESIGN: A prospective, randomised, placebo-controlled, double-blinded, international clinical trial. SE…	2021	04 01	European Journal of Anaesthesiology	38	4	348-357	33109923	https://dx.doi.org/10.1097/EJA.0000000000001366
A Randomized Controlled Trial Comparing Effectiveness of Different Fibrinogen Preparations in Restoring Clot Firmness	Baryshnikova, E.; Aloisio, T.; Di Dedda, U.; Anguissola, M.; Barbaria, A.; Caravella, G.; Ranucci, M.	BACKGROUND: Different preparations of fibrinogen concentrate are currently available. Two in vitro studies demonstrated the superiority of FibCLOT (LFB) in increasing clot firmness with respect to RiaSTAP (CSL Behring). The present trial involved a clinical model to test the hypothesis of superiority, with the increase in clot firmness as the primary end point. METHODS: Forty cardiac surgery pati…	2024	9-Oct	Anesthesia and Analgesia	9		9	39383100	https://dx.doi.org/10.1213/ANE.0000000000007201
Effect of In Vivo Administration of Fibrinogen Concentrate Versus Cryoprecipitate on Ex Vivo Clot Degradation in Neonates Undergoing Cardiac Surgery	Downey, L. A.; Moiseiwitsch, N.; Nellenbach, K.; Xiang, Y.; Brown, A. C.; Guzzetta, N. A.	BACKGROUND: Neonates undergoing cardiac surgery require fibrinogen replacement to restore hemostasis after cardiopulmonary bypass (CPB). Cryoprecipitate is often the first-line treatment, but recent studies demonstrate that fibrinogen concentrate (RiaSTAP; CSL Behring) may be acceptable in this population. This investigator-initiated, randomized trial compares cryoprecipitate to fibrinogen concen…	2024	8-Aug	Anesthesia and Analgesia	8		8	39116012	https://dx.doi.org/10.1213/ANE.0000000000007123
Adjunctive Fresh Frozen Plasma Versus Adjunctive Cryoprecipitate in Cardiac Surgery Patients Receiving Platelets for Perioperative Bleeding	Fletcher, C. M.; Hinton, J. V.; Perry, L. A.; Greifer, N.; Williams-Spence, J.; Segal, R.; Smith, J. A.; Coulson, T. G.; Reid, C. M.; Bellomo, R.	OBJECTIVE(S): This study was designed to assess the relative association between adjunctive fresh frozen plasma (FFP) or adjunctive cryoprecipitate and morbidity and mortality in cardiac surgery patients receiving platelets for perioperative bleeding. DESIGN: Retrospective cohort study using inverse probability of treatment weighting with entropy balancing. SETTING: Multi-institutional study of 5…	2024	21-Dec	Journal of Cardiothoracic and Vascular Anesthesia	21		21	39794193	https://dx.doi.org/10.1053/j.jvca.2024.12.034
Hemostatic effect of fibrinogen concentrate on traumatic massive hemorrhage: a propensity score matching study	Heo, Y.; Chang, S. W.; Lee, S. W.; Ma, D. S.; Kim, D. H.	Background: Fibrinogen concentrate (FC) can be administered during massive transfusions to manage trauma-induced coagulopathy. However, its effectiveness in survival remains inconclusive due to scarce high-level evidence. This study aimed to investigate the hemostatic effects of FC regarding mortality in massive hemorrhage caused by trauma. Methods: This retrospective study analyzed 839 patients …	2024		Trauma Surgery & Acute Care Open	9	1	e001271	38298819	https://dx.doi.org/10.1136/tsaco-2023-001271
Comparison of Fibrinogen Concentrate and Cryoprecipitate on Major Thromboembolic Events after Living Donor Liver Transplantation	Kim, J. H.; Kim, K. S.; Kwon, H. M.; Kim, S. H.; Jun, I. G.; Song, J. G.; Hwang, G. S.	(1) Background: Liver transplantation (LT) is associated with significant hemorrhage and massive transfusions. Fibrinogen replacement has a key role in treating massive bleeding during LT and hypofibrinogenemia is treated by fibrinogen concentrate or cryoprecipitate. However, these two products are known to be associated with major thromboembolism events (MTEs). We aimed to compare the effect of …	2023	4-Dec	Journal of Clinical Medicine	12	23	4	38068548	https://dx.doi.org/10.3390/jcm12237496
Does an early, balanced resuscitation strategy reduce the incidence of hypofibrinogenemia in hemorrhagic shock?	Lubkin, D. T.; Mueck, K. M.; Hatton, G. E.; Brill, J. B.; Sandoval, M.; Cardenas, J. C.; Wade, C. E.; Cotton, B. A.	Objectives: Some centers have recommended including concentrated fibrinogen replacement in massive transfusion protocols (MTPs). Given our center's policy of aggressive early balanced resuscitation (1:1:1), beginning prehospital, we hypothesized that our rates of hypofibrinogenemia may be lower than those previously reported. Methods: In this retrospective cohort study, patients presenting to our…	2024		Trauma Surgery & Acute Care Open	9	1	e001193	38596569	https://dx.doi.org/10.1136/tsaco-2023-001193
Effects of Fibrinogen Concentrate Supplementation on Postoperative Bleeding in Infants Undergoing Complex Cardiac Surgery	Rizza, A.; Pergolizzi, C.; Benegni, S.; Giorni, C.; Raggi, V.; Iodice, F. G.; Marinari, E.; Olivieri, A. M.; Vitale, V.; Di Chiara, L.	The use of allogeneic blood products to restore hemostasis during pediatric cardiac surgery is associated with major risks. Consequently, there has been a growing interest in new patient blood management strategies, such as those based on the use of fibrinogen concentrate (FC). Accumulating evidence has shown FC supplementation to be safe and effective. Nevertheless, no guidelines are available o…	2024	9-Jul	Pediatric Cardiology	9		9	38980325	https://dx.doi.org/10.1007/s00246-024-03559-w
Prophylactic Fibrinogen Reduces Excessive Bleeding in Total Hip Arthroplasty Surgery: A Randomized Double-blinded Placebo-controlled Trial	Shakeri, A.; Abtahi, D.; Shahmansouri, M.; Manafi-Rasi, A.	Objectives: Excessive blood loss is a critical complication of total hip arthroplasty. We intended to determine whether preoperative fibrinogen administration reduces perioperative bleeding and the need for blood transfusion in total hip arthroplasty surgery. Methods: In 4 months, 178 patients who underwent total hip arthroplasty were randomly assigned equally to intervention and placebo-control …	2023		Archives of Bone & Joint Surgery	11	8	524-530	38736722	https://dx.doi.org/10.22038/ABJS.2023.69727.3274
Fibrinolytic activity in infants undergoing cardiac surgery on cardiopulmonary bypass with routine tranexamic acid: A prospective cohort substudy within the FIBrinogen CONcentrate randomised control trial	Siemens, K.; Parmar, K.; Harris, J.; Hunt, B. J.; Tibby, S. M.	BACKGROUND: Fibrinolytic activity contributes to bleeding after cardiopulmonary bypass (CPB). OBJECTIVE: Our objectives were, in a group of infants undergoing cardiac surgery with CPB: to document the extent of peri-operative fibrinolysis using rotational thromboelastometry (ROTEM) and standard biomarkers; to compare the agreement between these fibrinolytic measures; to assess whether fibrinolyti…	2025	3-Feb	European Journal of Anaesthesiology	3		3	39895347	https://dx.doi.org/10.1097/EJA.0000000000002124
Fibrinogen Early In Severe Trauma studY (FEISTY): results from an Australian multicentre randomised controlled pilot trial	Winearls, J.; Wullschleger, M.; Wake, E.; McQuilten, Z.; Reade, M.; Hurn, C.; Ryan, G.; Trout, M.; Walsham, J.; Holley, A.; George, S.; Dyer, W.; McCullough, J.; Keijzers, G.; Fraser, J.; Presneill, J.; Campbell, D.	Background: Haemorrhage is a major cause of death in severe trauma. Fibrinogen plays a critical role in maintaining haemostasis in traumatic haemorrhage, and early replacement using fibrinogen concentrate (FC) or cryoprecipitate (Cryo) is recommended by several international trauma guidelines. Limited evidence supports one product over the other, with widespread geographic and institutional varia…	2021	Mar	Critical Care and Resuscitation	23	1	32-46	38046391	https://dx.doi.org/10.51893/2021.1.OA3
Effect of Blood Component Transfusion on Coagulation Function in Postpartum Haemorrhage	Yan, T.; Xu, H.; Li, F.; Zhang, B.; Hong, Q.; Wang, Y.	Postpartum haemorrhage (PPH) is a serious complication of pregnancy. In this study, patients with PPH were treated with blood component transfusion, and the effectiveness of blood component transfusion and its influence on coagulation function were analysed. This retrospective randomised controlled study evaluated the clinical data of patients with PPH who were admitted to the Department of Blood…	2024	Dec	Jcpsp, Journal of the College of Physicians & Surgeons - Pakistan	34	12	1542-1544	39648394	https://dx.doi.org/10.29271/jcpsp.2024.12.1542
A Pilot Study on the Replacement of Fibrinogen with Fibrinogen Concentrates During Therapeutic Plasma Exchange with Mild to Moderate Bleeding Risk-A Comparison with Fresh Frozen Plasma and Albumin Replacement	Zrimsek, M.; Gubensek, J.; Marn Pernat, A.	Background: Therapeutic plasma exchange (TPE) removes coagulation factors and leads to depletion coagulopathy. The aim of the study was to compare hemostasis between TPE procedures without coagulation factor replacement (electrolyte group), the partial replacement of fibrinogen with fibrinogen concentrates (fibrinogen group) and partial coagulation factors replacement with fresh frozen plasma (pa…	2024	16-Dec	Journal of Clinical Medicine	13	24	16	39768590	https://dx.doi.org/10.3390/jcm13247662
Effects of preoperative administration of fibrinogen concentrate in cardiac surgery khalaf-adeli et al effects of the preoperative administration of a fibrinogen concentrate on bleeding and transfusion requirements in cardiac surgery	Khalaf-Adeli, E.; Babaee, T.; Ghadrdoost, B.; Baghizadeh, F.; Alavi, S. M.	Background: Contact of blood with the cardiopulmonary bypass (CPB) circuit during cardiac surgery induces acquired multifactorial coagulopathy, which results in an increased risk of bleeding and transfusion requirements. In this study, we investigated the effects of the preoperative administration of fibrinogen concentrates on bleeding and transfusion requirements in cardiac surgery. Methods: Sev…	2019		Iranian Heart Journal	20	1	39-44
